# Supplementary material for: Soft nanobrush-directed multifunctional MOF nanoarrays
Source: Nat Commun. 2022 Nov 5;13:6673. doi: 10.1038/s41467-022-34512-1 (PMC9637124; doi:10.1038/s41467-022-34512-1)
Supplement: Supplementary file 2 — Source Data [file 41467_2022_34512_MOESM2_ESM.zip]

Archive with 2 entries (2 files):
- Source Data Main.xls
- Source Data Supplementary.xls
