# Supplementary material for: Soft nanobrush-directed multifunctional MOF nanoarrays
Source: Nat Commun. 2022 Nov 5;13:6673. doi: 10.1038/s41467-022-34512-1 (PMC9637124; doi:10.1038/s41467-022-34512-1)
Supplement: Supplementary file 2 — Source Data [file 41467_2022_34512_MOESM2_ESM.zip › Source Data Main.xls]

## Sheet: Figure.2c
Simulated MIL-100 (Fe)				MIL-100 (Fe) nanoarray				MIL-100 (Fe) powder
x	y			x	y			x	y
3	121.849			3	59263.8			3	51723.3
3.01	126.155			3.02	58149.7			3.02	51725.8
3.02	130.8			3.04	57592.9			3.04	50500
3.03	135.819			3.06	57758.6			3.06	49666.7
3.04	141.25			3.08	58694			3.08	49713.3
3.05	147.134			3.1	57998.8			3.1	48905.8
3.06	153.522			3.12	57527.4			3.12	47400.8
3.07	160.47			3.14	55342.6			3.14	46885.8
3.08	168.041			3.16	54262.4			3.16	46515
3.09	176.312			3.18	55191.7			3.18	46261.7
3.1	185.367			3.2	56421.9			3.2	46045.8
3.11	195.307			3.22	57681.4			3.22	45383.3
3.12	206.251			3.24	56885.7			3.24	44502.5
3.13	218.334			3.26	55917.9			3.26	43661.7
3.14	231.719			3.28	56017.1			3.28	43149.2
3.15	246.599			3.3	58405.7			3.3	42576.7
3.16	263.202			3.32	59351			3.32	41870
3.17	281.803			3.34	58185.7			3.34	41800.8
3.18	302.734			3.36	58261.4			3.36	41186.7
3.19	326.399			3.38	60069			3.38	41361.7
3.2	353.291			3.4	64240			3.4	41521.7
3.21	384.028			3.42	67223.6			3.42	40482.5
3.22	419.383			3.44	69468.6			3.44	39935
3.23	460.356			3.46	72774.3			3.46	39915.8
3.24	508.266			3.48	78974.7			3.48	40151.7
3.25	564.903			3.5	85772.9			3.5	40020
3.26	632.764			3.52	93642.3			3.52	39965
3.27	715.39			3.54	104683			3.54	39971.7
3.28	817.815			3.56	116388			3.56	40097.5
3.29	947.103			3.58	127235			3.58	39799.2
3.3	1112.88			3.6	130757			3.6	39245.8
3.31	1327.68			3.62	125571			3.62	38633.3
3.32	1606.95			3.64	111290			3.64	37382.5
3.33	1968.33			3.66	94197.2			3.66	36285.8
3.34	2429.98			3.68	79178.1			3.68	34934.2
3.35	3007.17			3.7	68023.1			3.7	34686.7
3.36	3705.33			3.72	60876.2			3.72	33546.7
3.37	4507.47			3.74	54773.8			3.74	33334.2
3.38	5344.89			3.76	50536			3.76	33396.7
3.39	6080.28			3.78	47874.5			3.78	32462.5
3.4	6517.33			3.8	46824			3.8	32406.7
3.41	6501.08			3.82	47022.8			3.82	32086.7
3.42	6038.78			3.84	46638.6			3.84	32089.2
3.43	5293.55			3.86	47164			3.86	32185
3.44	4459.67			3.88	46077.8			3.88	31846.7
3.45	3669.86			3.9	46596.9			3.9	31779.2
3.46	2985.5			3.92	47058.1			3.92	31347.5
3.47	2422.4			3.94	48247.2			3.94	30990.8
3.48	1974			3.96	48092.1			3.96	31255
3.49	1624.63			3.98	49761.9			3.98	31262.5
3.5	1356.11			4	53624			4	30965.8
3.51	1150.94			4.02	58214			4.02	31489.2
3.52	993.91			4.04	61022.9			4.04	31584.2
3.53	872.731			4.06	64843.8			4.06	31960.8
3.54	772.469			4.08	71282.6			4.08	32914.2
3.55	697.437			4.1	78521.9			4.1	33326.7
3.56	637.138			4.12	86389			4.12	34143.3
3.57	588.158			4.14	94480.1			4.14	35455
3.58	548.103			4.16	102823			4.16	36100
3.59	515.265			4.18	107598			4.18	35853.3
3.6	488.4			4.2	107800			4.2	34778.3
3.61	466.579			4.22	101307			4.22	33518.3
3.62	449.097			4.24	90316.3			4.24	31855.8
3.63	435.413			4.26	79028.5			4.26	30822.5
3.64	425.112			4.28	70319.3			4.28	30544.2
3.65	417.877			4.3	65570			4.3	30319.2
3.66	413.474			4.32	63621.7			4.32	30164.2
3.67	411.738			4.34	63435.7			4.34	29806.7
3.68	412.566			4.36	61492.4			4.36	29341.7
3.69	415.908			4.38	57154.3			4.38	28185
3.7	421.767			4.4	52533.6			4.4	27325
3.71	430.198			4.42	48781			4.42	25852.5
3.72	441.307			4.44	45575.7			4.44	25158.3
3.73	455.256			4.46	41903.3			4.46	24560.8
3.74	472.27			4.48	38822.1			4.48	23606.7
3.75	492.644			4.5	36578.6			4.5	23339.2
3.76	516.757			4.52	35612.9			4.52	23408.3
3.77	545.085			4.54	34139.3			4.54	23130.8
3.78	578.227			4.56	32167.4			4.56	22735.8
3.79	616.936			4.58	31579.3			4.58	22579.2
3.8	662.162			4.6	32824.5			4.6	22162.5
3.81	715.757			4.62	33979.7			4.62	22285.8
3.82	778.039			4.64	33181.9			4.64	21971.7
3.83	851.746			4.66	32085.9			4.66	21760.8
3.84	939.762			4.68	32839.8			4.68	21371.7
3.85	1046.13			4.7	33531.4			4.7	21505.8
3.86	1176.6			4.72	32920.7			4.72	21170.8
3.87	1339.32			4.74	31715			4.74	20914.2
3.88	1545.67			4.76	32601			4.76	20820
3.89	1811.01			4.78	33503.8			4.78	20670.8
3.9	2155.16			4.8	33825			4.8	20744.2
3.91	2602.12			4.82	33406.2			4.82	20550.8
3.92	3178.88			4.84	34498.8			4.84	20250.8
3.93	3912.39			4.86	34919.8			4.86	20452.5
3.94	4823.68			4.88	34725			4.88	20671.7
3.95	5915.78			4.9	34378.3			4.9	20543.3
3.96	7149.88			4.92	35761.7			4.92	20478.3
3.97	8406.77			4.94	38054.6			4.94	20698.3
3.98	9455.64			4.96	40278.1			4.96	20909.2
3.99	10000			4.98	41605.7			4.98	20413.3
4	9848.81			5	41978.8			5	20213.3
4.01	9073.2			5.02	41839.3			5.02	20523.3
4.02	7945.84			5.04	40350.2			5.04	19914.2
4.03	6746.76			5.06	37309.8			5.06	19328.3
4.04	5652.8			5.08	34337.4			5.08	19156.7
4.05	4741.88			5.1	32234.8			5.1	18550.8
4.06	4033.9			5.12	31302.1			5.12	18059.2
4.07	3522.68			5.14	29669			5.14	17801.7
4.08	3193.27			5.16	28679.5			5.16	17756.7
4.09	3030.12			5.18	28583.9			5.18	18012.5
4.1	3020.57			5.2	29733.1			5.2	17350.8
4.11	3155.13			5.22	29969.3			5.22	17537.5
4.12	3424.88			5.24	29550			5.24	17298.3
4.13	3814.47			5.26	29210.5			5.26	17005
4.14	4288.37			5.28	29591.7			5.28	17020
4.15	4770.82			5.3	30431.2			5.3	17196.7
4.16	5135.19			5.32	31336			5.32	17150
4.17	5239.6			5.34	32037.1			5.34	17097.5
4.18	5016.25			5.36	33092.6			5.36	17027.5
4.19	4526.5			5.38	34384.5			5.38	16984.2
4.2	3907.01			5.4	35973.6			5.4	17014.2
4.21	3279.42			5.42	37622.1			5.42	16821.7
4.22	2712.77			5.44	39007.6			5.44	16851.7
4.23	2232.9			5.46	38868.8			5.46	16587.5
4.24	1841.7			5.48	36895.5			5.48	16340
4.25	1530.27			5.5	34188.1			5.5	16042.5
4.26	1285.85			5.52	31708.8			5.52	15905.8
4.27	1095.18			5.54	29516.2			5.54	15721.7
4.28	946.169			5.56	27912.6			5.56	15405
4.29	828.658			5.58	27114			5.58	15380.8
4.3	734.645			5.6	26605.4			5.6	15295
4.31	658.123			5.62	25839			5.62	15312.5
4.32	594.737			5.64	25229.5			5.64	14960.8
4.33	541.389			5.66	25205.3			5.66	14973.3
4.34	495.886			5.68	25582.6			5.68	15105
4.35	456.651			5.7	25464.3			5.7	14895.8
4.36	422.528			5.72	25027.6			5.72	14890
4.37	392.642			5.74	24709			5.74	14976.7
4.38	366.317			5.76	25232.1			5.76	14665
4.39	343.016			5.78	25490.7			5.78	14525.8
4.4	322.306			5.8	25885.3			5.8	14623.3
4.41	303.834			5.82	26185			5.82	14786.7
4.42	287.31			5.84	26602.4			5.84	14520.8
4.43	272.493			5.86	26846			5.86	14604.2
4.44	259.185			5.88	27061			5.88	14678.3
4.45	247.218			5.9	27597.9			5.9	14835
4.46	237.098			5.92	28312.9			5.92	14815.8
4.47	227.425			5.94	29382.4			5.94	14742.5
4.48	218.739			5.96	30161.7			5.96	14873.3
4.49	210.96			5.98	31525.5			5.98	14836.7
4.5	204.021			6	33463.8			6	14629.2
4.51	197.868			6.02	36053.3			6.02	14906.7
4.52	192.461			6.04	38866.9			6.04	15021.7
4.53	187.769			6.06	41694			6.06	14839.2
4.54	183.771			6.08	44093.6			6.08	14500.8
4.55	180.459			6.1	44836.9			6.1	14690.8
4.56	177.834			6.12	42765.7			6.12	14416.7
4.57	175.909			6.14	38584.3			6.14	14217.5
4.58	174.711			6.16	34289			6.16	14226.7
4.59	174.28			6.18	31465.7			6.18	14210.8
4.6	174.673			6.2	29902.9			6.2	14290.8
4.61	175.971			6.22	29177.1			6.22	14215
4.62	178.277			6.24	29264.7			6.24	13940
4.63	181.732			6.26	29603.3			6.26	13870.8
4.64	186.52			6.28	29936.7			6.28	14056.7
4.65	192.893			6.3	30438.3			6.3	14170
4.66	201.196			6.32	31240.9			6.32	14463.3
4.67	211.918			6.34	32576.9			6.34	14402.5
4.68	225.754			6.36	34678.1			6.36	14477.5
4.69	243.703			6.38	38112.6			6.38	14830
4.7	267.171			6.4	41373.3			6.4	15296.7
4.71	298.084			6.42	44969.7			6.42	15447.5
4.72	338.969			6.44	47583.8			6.44	15400
4.73	392.957			6.46	48650			6.46	15308.3
4.74	463.654			6.48	46477.6			6.48	15186.7
4.75	554.824			6.5	42005.5			6.5	14604.2
4.76	669.718			6.52	36596.4			6.52	14227.5
4.77	809.743			6.54	31751.2			6.54	13948.3
4.78	971.751			6.56	28528.1			6.56	13654.2
4.79	1143.27			6.58	27054.3			6.58	13423.3
4.8	1297.15			6.6	26560.2			6.6	13418.3
4.81	1395.03			6.62	26258.3			6.62	13288.3
4.82	1399.49			6.64	25438.1			6.64	12979.2
4.83	1309.99			6.66	24441.7			6.66	12912.5
4.84	1158.15			6.68	23982.4			6.68	12885
4.85	984.623			6.7	24047.9			6.7	12820.8
4.86	812.035			6.72	24213.6			6.72	12875.8
4.87	666.993			6.74	24021.2			6.74	12897.5
4.88	547.008			6.76	24270.4			6.76	12806.7
4.89	451.017			6.78	24581.4			6.78	12798.3
4.9	375.888			6.8	24965			6.8	12637.5
4.91	317.872			6.82	24341.2			6.82	12661.7
4.92	273.323			6.84	23882.1			6.84	12570.8
4.93	239.045			6.86	24311			6.86	12681.7
4.94	212.444			6.88	25423.1			6.88	12802.5
4.95	191.527			6.9	26174.7			6.9	12515
4.96	174.835			6.92	27691.9			6.92	12661.7
4.97	161.335			6.94	28860			6.94	12981.7
4.98	150.302			6.96	29303.8			6.96	13042.5
4.99	141.236			6.98	29437.4			6.98	13150
5	133.784			7	29766.2			7	13001.7
5.01	127.698			7.02	29905.7			7.02	12791.7
5.02	122.799			7.04	29723.3			7.04	12706.7
5.03	118.963			7.06	29062.8			7.06	12569.2
5.04	116.107			7.08	27860.7			7.08	12613.3
5.05	114.184			7.1	26298.8			7.1	12570.8
5.06	113.18			7.12	25198.1			7.12	12398.3
5.07	113.116			7.14	24544.3			7.14	12317.5
5.08	114.051			7.16	24302.2			7.16	12261.7
5.09	116.097			7.18	24073.8			7.18	12415.8
5.1	119.432			7.2	24266.2			7.2	12463.3
5.11	124.332			7.22	24975			7.22	12429.2
5.12	131.206			7.24	25604.7			7.24	12465.8
5.13	140.653			7.26	25825			7.26	12610
5.14	153.508			7.28	26126.7			7.28	12780
5.15	170.887			7.3	26474.5			7.3	12830.8
5.16	194.2			7.32	26171.9			7.32	12704.2
5.17	225.106			7.34	25596.4			7.34	12652.5
5.18	265.386			7.36	25095			7.36	12491.7
5.19	316.677			7.38	24706.9			7.38	12261.7
5.2	379.932			7.4	24059			7.4	11971.7
5.21	454.327			7.42	23671.7			7.42	11916.7
5.22	535.23			7.44	23424.3			7.44	11752.5
5.23	611.531			7.46	23243.3			7.46	11625
5.24	665.179			7.48	22776			7.48	11446.7
5.25	678.092			7.5	22251.5			7.5	11548.3
5.26	644.928			7.52	21971			7.52	11578.3
5.27	577.705			7.54	22266.7			7.54	11444.2
5.28	495.906			7.56	22582.4			7.56	11212.5
5.29	415.009			7.58	22440.7			7.58	11203.3
5.3	343.139			7.6	22090.2			7.6	11198.3
5.31	283.027			7.62	21642.6			7.62	11070.8
5.32	234.563			7.64	21520			7.64	11007.5
5.33	196.408			7.66	21430.4			7.66	11147.5
5.34	166.808			7.68	21606.2			7.68	11142.5
5.35	143.996			7.7	21831			7.7	11239.2
5.36	126.39			7.72	22055			7.72	11121.7
5.37	113.175			7.74	22183.1			7.74	10907.5
5.38	102.36			7.76	21951.4			7.76	10955.8
5.39	93.6756			7.78	21558.6			7.78	11035.8
5.4	86.5816			7.8	21198.1			7.8	11061.7
5.41	80.6981			7.82	21097.2			7.82	11015
5.42	75.7578			7.84	21223.1			7.84	11094.2
5.43	71.5703			7.86	21372.4			7.86	10868.3
5.44	67.9966			7.88	21699.5			7.88	10815
5.45	55.5105			7.9	21702.9			7.9	10875.8
5.46	53.0046			7.92	21448.6			7.92	10884.2
5.47	50.8637			7.94	21175			7.94	10768.3
5.48	49.0381			7.96	21297.4			7.96	10659.2
5.49	47.4882			7.98	21674.5			7.98	10652.5
5.5	46.1822			8	21915.5			8	10738.3
5.51	45.0944			8.02	21653.3			8.02	10673.3
5.52	44.2046			8.04	21008.3			8.04	10625
5.53	43.4965			8.06	20734.3			8.06	10521.7
5.54	42.9576			8.08	20898.6			8.08	10534.2
5.55	42.5787			8.1	21361.7			8.1	10554.2
5.56	42.3532			8.12	22031			8.12	10677.5
5.57	42.2772			8.14	22645			8.14	10720.8
5.58	42.349			8.16	22495			8.16	10510.8
5.59	42.5695			8.18	21914			8.18	10475.8
5.6	42.9418			8.2	21612.6			8.2	10613.3
5.61	43.4717			8.22	21700.7			8.22	10510
5.62	39.6355			8.24	21427.4			8.24	10522.5
5.63	40.5699			8.26	20907.9			8.26	10420
5.64	41.6949			8.28	20830.7			8.28	10353.3
5.65	43.0288			8.3	20924.3			8.3	10460
5.66	44.595			8.32	20749.7			8.32	10295.8
5.67	46.4222			8.34	20680			8.34	10130
5.68	49.1826			8.36	20887.6			8.36	10163.3
5.69	51.6567			8.38	20816.7			8.38	10115
5.7	54.5278			8.4	20613.8			8.4	10104.2
5.71	57.8656			8.42	20599			8.42	10046.7
5.72	61.7599			8.44	20886.4			8.44	10020.8
5.73	66.3282			8.46	21012.2			8.46	10115
5.74	71.7286			8.48	20910.3			8.48	10104.2
5.75	78.1791			8.5	20717.2			8.5	10110
5.76	85.9877			8.52	20747.1			8.52	9947.5
5.77	95.5921			8.54	20946			8.54	9884.17
5.78	107.656			8.56	21064.5			8.56	9895
5.79	122.945			8.58	20850.7			8.58	10000.8
5.8	142.639			8.6	20798.8			8.6	9985
5.81	168.171			8.62	20796.2			8.62	9998.33
5.82	201.233			8.64	20665.4			8.64	9868.33
5.83	243.655			8.66	20309			8.66	9614.17
5.84	297.145			8.68	20362.1			8.68	9720.83
5.85	362.773			8.7	20595			8.7	9724.17
5.86	439.916			8.72	20924.5			8.72	9687.5
5.87	524.267			8.74	21475.7			8.74	9654.17
5.88	605.109			8.76	22203.3			8.76	9623.33
5.89	664.482			8.78	22667.6			8.78	9600
5.9	683.523			8.8	22719.7			8.8	9610
5.91	655.424			8.82	22867.6			8.82	9752.5
5.92	591.292			8.84	22969.7			8.84	9755
5.93	510.912			8.86	22377.9			8.86	9508.33
5.94	430.625			8.88	21469.6			8.88	9445
5.95	359.277			8.9	21106.7			8.9	9430.83
5.96	300.003			8.92	20925.7			8.92	9407.5
5.97	252.877			8.94	20228.3			8.94	9439.17
5.98	216.628			8.96	19712.6			8.96	9343.33
5.99	189.528			8.98	19804			8.98	9301.67
6	169.814			9	20173.3			9	9269.17
6.01	155.917			9.02	20501.7			9.02	9338.33
6.02	146.55			9.04	20666.4			9.04	9295
6.03	140.74			9.06	20807.1			9.06	9214.17
6.04	137.8			9.08	21157.9			9.08	9190.83
6.05	137.289			9.1	21395.7			9.1	9280
6.06	138.962			9.12	21520.5			9.12	9133.33
6.07	142.731			9.14	21854.3			9.14	9219.17
6.08	148.642			9.16	22732.9			9.16	9209.17
6.09	156.873			9.18	23187.8			9.18	9257.5
6.1	167.752			9.2	23212.6			9.2	9343.33
6.11	181.8			9.22	23511.7			9.22	9210
6.12	199.805			9.24	23716.5			9.24	9143.33
6.13	222.935			9.26	23320.3			9.26	9096.67
6.14	252.862			9.28	22590.7			9.28	8940.83
6.15	291.909			9.3	21972.1			9.3	8943.33
6.16	343.158			9.32	21249.7			9.32	9041.67
6.17	410.53			9.34	20581.2			9.34	9007.5
6.18	498.387			9.36	20352.6			9.36	9028.33
6.19	611.562			9.38	20190.4			9.38	8805.83
6.2	754.324			9.4	20254			9.4	8715
6.21	928.899			9.42	20403.6			9.42	8861.67
6.22	1132.33			9.44	20447.4			9.44	8890.83
6.23	1350.77			9.46	20564.6			9.46	8802.5
6.24	1552.47			9.48	20693.6			9.48	8863.33
6.25	1687.97			9.5	20651.9			9.5	8718.33
6.26	1711.05			9.52	20150.9			9.52	8650.83
6.27	1611.24			9.54	19687.6			9.54	8683.33
6.28	1427.04			9.56	19493.3			9.56	8624.17
6.29	1209.11			9.58	19755.7			9.58	8642.5
6.3	996.698			9.6	20062.4			9.6	8595
6.31	809.593			9.62	19873.6			9.62	8557.5
6.32	653.992			9.64	19565.7			9.64	8510.83
6.33	529.103			9.66	19666.4			9.66	8475.83
6.34	431.164			9.68	19908.6			9.68	8498.33
6.35	355.458			9.7	19759			9.7	8461.67
6.36	297.308			9.72	19587.6			9.72	8444.17
6.37	252.571			9.74	19686.9			9.74	8546.67
6.38	217.845			9.76	19888.6			9.76	8544.17
6.39	190.502			9.78	20485.7			9.78	8530
6.4	168.603			9.8	20872.6			9.8	8440.83
6.41	150.76			9.82	20745.4			9.82	8319.17
6.42	135.999			9.84	20430.7			9.84	8362.5
6.43	123.633			9.86	20527.2			9.86	8459.17
6.44	113.173			9.88	20433.1			9.88	8445
6.45	104.262			9.9	20483.3			9.9	8368.33
6.46	96.6447			9.92	21022.1			9.92	8392.5
6.47	90.0855			9.94	21334.7			9.94	8336.67
6.48	84.4369			9.96	21498.3			9.96	8177.5
6.49	79.5706			9.98	22150.4			9.98	8353.33
6.5	75.3836			10	23307.6			10	8445
6.51	71.7936			10.02	23967.6			10.02	8458.33
6.52	68.7348			10.04	24046.2			10.04	8485
6.53	66.1551			10.06	24097.1			10.06	8497.5
6.54	64.014			10.08	24088.8			10.08	8438.33
6.55	62.3318			10.1	23909.1			10.1	8370
6.56	60.9867			10.12	23475.9			10.12	8404.17
6.57	60.0158			10.14	23239.8			10.14	8384.17
6.58	59.4147			10.16	22737.6			10.16	8348.33
6.59	59.1871			10.18	22136.9			10.18	8403.33
6.6	59.3459			10.2	22020.2			10.2	8298.33
6.61	59.9142			10.22	22571.2			10.22	8196.67
6.62	60.9272			10.24	23375.7			10.24	8250.83
6.63	62.435			10.26	24509.7			10.26	8336.67
6.64	64.5083			10.28	25805			10.28	8455
6.65	67.2458			10.3	27293.1			10.3	8595.83
6.66	70.7871			10.32	29177.6			10.32	8688.33
6.67	75.3324			10.34	31885.3			10.34	8994.17
6.68	81.1696			10.36	35218.1			10.36	9310.83
6.69	88.7111			10.38	38643.3			10.38	9676.67
6.7	97.9118			10.4	41743.8			10.4	10074.2
6.71	110.809			10.42	43686			10.42	10133.3
6.72	127.78			10.44	43911.7			10.44	9894.17
6.73	150.047			10.46	41637.9			10.46	9799.17
6.74	178.981			10.48	38030			10.48	9614.17
6.75	215.946			10.5	34547.1			10.5	9290.83
6.76	261.992			10.52	31944.3			10.52	9058.33
6.77	317.227			10.54	30453.8			10.54	8960.83
6.78	379.584			10.56	30327.4			10.56	8840.83
6.79	442.838			10.58	31080.3			10.58	8777.5
6.8	495.059			10.6	32030			10.6	8865
6.81	521.104			10.62	32816			10.62	9035.83
6.82	511.455			10.64	33136.2			10.64	8905
6.83	470.034			10.66	32477.4			10.66	8785.83
6.84	410.813			10.68	30841.4			10.68	8669.17
6.85	347.891			10.7	28517.6			10.7	8469.17
6.86	290.011			10.72	26584.5			10.72	8339.17
6.87	240.854			10.74	25771.2			10.74	8141.67
6.88	201.108			10.76	25482.4			10.76	7979.17
6.89	170.067			10.78	24840			10.78	7987.5
6.9	146.508			10.8	24509.3			10.8	7859.17
6.91	129.041			10.82	24972.6			10.82	7850
6.92	116.429			10.84	25780.2			10.84	7889.17
6.93	107.621			10.86	26553.6			10.86	8038.33
6.94	101.81			10.88	28073.8			10.88	8286.67
6.95	98.4248			10.9	30812.2			10.9	8300
6.96	97.1107			10.92	33639.3			10.92	8583.33
6.97	97.701			10.94	36528.3			10.94	8927.5
6.98	100.201			10.96	39148.1			10.96	9092.5
6.99	104.79			10.98	40994			10.98	9136.67
7	111.842			11	41451.2			11	9130
7.01	121.965			11.02	41043.8			11.02	9173.33
7.02	136.041			11.04	40256.7			11.04	9159.17
7.03	155.258			11.06	40078.8			11.06	9072.5
7.04	181.104			11.08	41863.8			11.08	9115
7.05	215.297			11.1	45337.4			11.1	9428.33
7.06	259.622			11.12	49065.3			11.12	9784.17
7.07	315.592			11.14	53458.6			11.14	10180.8
7.08	383.772			11.16	58484.7			11.16	10613.3
7.09	462.412			11.18	62256.4			11.18	10966.7
7.1	545.092			11.2	62449			11.2	10991.7
7.11	618.232			11.22	59408.3			11.22	10976.7
7.12	662.447			11.24	54565.9			11.24	10715.8
7.13	662.22			11.26	48051.2			11.26	10170.8
7.14	618.01			11.28	41344.3			11.28	9565.83
7.15	545.928			11.3	35813.8			11.3	8986.67
7.16	465.493			11.32	31677.6			11.32	8414.17
7.17	390.014			11.34	28218.5			11.34	7977.5
7.18	325.802			11.36	25521.2			11.36	7741.67
7.19	274.387			11.38	23616.9			11.38	7614.17
7.2	234.74			11.4	22069.7			11.4	7493.33
7.21	204.427			11.42	21098.3			11.42	7249.17
7.22	180.306			11.44	20549			11.44	7135
7.23	159.461			11.46	20340.4			11.46	7130
7.24	140.245			11.48	20294.3			11.48	7125
7.25	122.452			11.5	20394.5			11.5	7032.5
7.26	106.511			11.52	20491.2			11.52	7089.17
7.27	92.727			11.54	20383.3			11.54	7055.83
7.28	81.0952			11.56	20117.6			11.56	6918.33
7.29	71.4132			11.58	20291.9			11.58	6925.83
7.3	63.4069			11.6	20673.6			11.6	6913.33
7.31	56.7987			11.62	20600.7			11.62	6858.33
7.32	51.3347			11.64	20127.4			11.64	6857.5
7.33	46.7949			11.66	19829			11.66	6845.83
7.34	42.9963			11.68	19711.9			11.68	6920.83
7.35	39.1558			11.7	19645.5			11.7	6819.17
7.36	36.4387			11.72	19722.4			11.72	6793.33
7.37	34.1127			11.74	19721			11.74	6878.33
7.38	32.1121			11.76	19840.5			11.76	6832.5
7.39	30.388			11.78	20161.2			11.78	6745.83
7.4	28.9041			11.8	20218.8			11.8	6730
7.41	27.6335			11.82	19809.3			11.82	6766.67
7.42	26.557			11.84	19680.5			11.84	6700
7.43	25.6617			11.86	20000.2			11.86	6650
7.44	24.9405			11.88	20119.7			11.88	6646.67
7.45	24.392			11.9	20017.6			11.9	6642.5
7.46	24.022			11.92	20023.6			11.92	6696.67
7.47	23.8445			11.94	20181			11.94	6804.17
7.48	23.8853			11.96	20579.3			11.96	6760
7.49	24.1861			11.98	21187.6			11.98	6631.67
7.5	24.8098			12	21665			12	6713.33
7.51	25.8462			12.02	21946.4			12.02	6827.5
7.52	27.4166			12.04	21949			12.04	6809.17
7.53	29.6749			12.06	21433.8			12.06	6726.67
7.54	32.8021			12.08	20771.7			12.08	6692.5
7.55	36.9919			12.1	20461.2			12.1	6704.17
7.56	42.4206			12.12	20487.8			12.12	6610.83
7.57	49.2284			12.14	20500			12.14	6560
7.58	57.2239			12.16	20333.8			12.16	6583.33
7.59	65.9121			12.18	20009.7			12.18	6616.67
7.6	74.0321			12.2	19689			12.2	6602.5
7.61	79.5751			12.22	19368.6			12.22	6576.67
7.62	80.5908			12.24	19179.3			12.24	6542.5
7.63	76.5877			12.26	19352.9			12.26	6477.5
7.64	68.959			12.28	19593.6			12.28	6459.17
7.65	59.8463			12.3	19724.3			12.3	6520
7.66	50.9113			12.32	19807.8			12.32	6502.5
7.67	43.011			12.34	19771.2			12.34	6451.67
7.68	36.4251			12.36	19660			12.36	6434.17
7.69	31.1331			12.38	19575.4			12.38	6353.33
7.7	26.9857			12.4	19652.6			12.4	6350.83
7.71	22.1322			12.42	20036.7			12.42	6429.17
7.72	19.7238			12.44	20683.3			12.44	6506.67
7.73	17.9092			12.46	21089.5			12.46	6495
7.74	16.5516			12.48	21381.7			12.48	6473.33
7.75	15.5476			12.5	21787.6			12.5	6450.83
7.76	14.8252			12.52	21633.8			12.52	6458.33
7.77	14.339			12.54	21104.7			12.54	6518.33
7.78	14.0661			12.56	20967.6			12.56	6514.17
7.79	14.0019			12.58	21135.3			12.58	6354.17
7.8	14.1581			12.6	21208.1			12.6	6325.83
7.81	14.5655			12.62	21366.7			12.62	6442.5
7.82	15.2515			12.64	21839.3			12.64	6496.67
7.83	16.2675			12.66	22144			12.66	6535.83
7.84	17.6631			12.68	22488.6			12.68	6589.17
7.85	19.4799			12.7	23134.5			12.7	6635.83
7.86	21.7292			12.72	23749.3			12.72	6742.5
7.87	24.3471			12.74	23832.9			12.74	6761.67
7.88	27.1339			12.76	23380.2			12.76	6590.83
7.89	29.7416			12.78	22684.8			12.78	6447.5
7.9	31.8333			12.8	21871			12.8	6397.5
7.91	33.3895			12.82	21122.2			12.82	6358.33
7.92	34.8269			12.84	20418.8			12.84	6223.33
7.93	36.7512			12.86	19811.5			12.86	6056.67
7.94	39.6358			12.88	19422.4			12.88	6033.33
7.95	43.6556			12.9	19221.4			12.9	6094.17
7.96	48.5852			12.92	19095			12.92	6075
7.97	53.6487			12.94	18983.3			12.94	6045.83
7.98	57.4586			12.96	18711			12.96	5996.67
7.99	58.4542			12.98	18362.2			12.98	5960.83
8	55.9065			13	18360.3			13	6055
8.01	50.5064			13.02	18671.7			13.02	6024.17
8.02	43.7493			13.04	18760.7			13.04	5901.67
8.03	36.9482			13.06	18683.8			13.06	5862.5
8.04	30.8396			13.08	19031.4			13.08	5938.33
8.05	25.6927			13.1	19530.3			13.1	6001.67
8.06	21.5208			13.12	19441			13.12	5911.67
8.07	18.2226			13.14	19027.9			13.14	5876.67
8.08	15.657			13.16	18872.4			13.16	5880
8.09	13.6786			13.18	18874			13.18	5915
8.1	12.1557			13.2	18732.8			13.2	5945.83
8.11	10.9781			13.22	18572.1			13.22	5882.5
8.12	10.0598			13.24	18671.4			13.24	5862.5
8.13	9.3368			13.26	18812.4			13.26	5841.67
8.14	8.76342			13.28	18723.6			13.28	5790.83
8.15	8.30809			13.3	18455.5			13.3	5775.83
8.16	7.94948			13.32	18168.1			13.32	5835
8.17	7.6736			13.34	18088.8			13.34	5897.5
8.18	7.47192			13.36	18311.2			13.36	5822.5
8.19	7.34024			13.38	18640			13.38	5785
8.2	7.28352			13.4	18796.7			13.4	5798.33
8.21	7.296			13.42	18868.3			13.42	5797.5
8.22	7.39221			13.44	18646.2			13.44	5856.67
8.23	7.58823			13.46	18148.6			13.46	5850
8.24	7.90799			13.48	17981.2			13.48	5781.67
8.25	8.38429			13.5	18048.6			13.5	5765.83
8.26	8.57162			13.52	18026			13.52	5796.67
8.27	9.49961			13.54	18070			13.54	5798.33
8.28	10.7256			13.56	18296.4			13.56	5739.17
8.29	12.2943			13.58	18270.5			13.58	5742.5
8.3	14.2255			13.6	18174.7			13.6	5769.17
8.31	16.4772			13.62	18351.9			13.62	5757.5
8.32	18.8794			13.64	18556.7			13.64	5795.83
8.33	21.0605			13.66	18726.4			13.66	5730.83
8.34	22.4679			13.68	18818.3			13.68	5647.5
8.35	22.6266			13.7	18867.4			13.7	5674.17
8.36	21.4993			13.72	19028.6			13.72	5758.33
8.37	19.5209			13.74	19479.5			13.74	5740.83
8.38	17.258			13.76	20060.7			13.76	5644.17
8.39	15.1181			13.78	20371.4			13.78	5670.83
8.4	13.3008			13.8	20477.1			13.8	5798.33
8.41	11.8673			13.82	20724			13.82	5862.5
8.42	11.1168			13.84	21370.7			13.84	5931.67
8.43	10.4066			13.86	21984.3			13.86	6017.5
8.44	9.9991			13.88	21992.6			13.88	5953.33
8.45	9.86014			13.9	21812.6			13.9	5843.33
8.46	9.96851			13.92	21576.2			13.92	5771.67
8.47	10.321			13.94	21043.5			13.94	5797.5
8.48	10.9369			13.96	20550.5			13.96	5727.5
8.49	11.8709			13.98	20630.2			13.98	5705
8.5	13.1785			14	20773.6			14	5782.5
8.51	14.9741			14.02	20434.3			14.02	5789.17
8.52	17.3906			14.04	20256.2			14.04	5670
8.53	20.5812			14.06	20434.5			14.06	5725
8.54	24.7012			14.08	20463.8			14.08	5821.67
8.55	29.8746			14.1	20002.9			14.1	5731.67
8.56	36.1245			14.12	19445.5			14.12	5691.67
8.57	43.2369			14.14	19186.4			14.14	5668.33
8.58	49.9088			14.16	19270.2			14.16	5661.67
8.59	56.0696			14.18	19196.9			14.18	5601.67
8.6	59.3248			14.2	18823.3			14.2	5602.5
8.61	58.4707			14.22	18656.7			14.22	5608.33
8.62	53.8303			14.24	18937.2			14.24	5558.33
8.63	46.9715			14.26	19403.6			14.26	5596.67
8.64	39.5625			14.28	19704.8			14.28	5620
8.65	32.6707			14.3	19987.4			14.3	5617.5
8.66	26.7596			14.32	20421.2			14.32	5622.5
8.67	21.9267			14.34	20891.9			14.34	5566.67
8.68	18.0517			14.36	21341.2			14.36	5520.83
8.69	15.078			14.38	21910			14.38	5620
8.7	12.7996			14.4	22471.7			14.4	5755.83
8.71	11.0645			14.42	22838.3			14.42	5821.67
8.72	9.74216			14.44	23070.3			14.44	5815
8.73	8.72842			14.46	23146.7			14.46	5817.5
8.74	7.94454			14.48	22659.1			14.48	5806.67
8.75	7.3336			14.5	21803.8			14.5	5786.67
8.76	6.85571			14.52	20917.1			14.52	5725
8.77	6.48348			14.54	20251.2			14.54	5631.67
8.78	7.85648			14.56	19727.6			14.56	5537.5
8.79	7.6688			14.58	19141.7			14.58	5501.67
8.8	7.54772			14.6	18711.2			14.6	5516.67
8.81	7.48817			14.62	18733.3			14.62	5484.17
8.82	7.48769			14.64	18970.7			14.64	5475
8.83	7.54618			14.66	18914.6			14.66	5395
8.84	7.66599			14.68	18626.7			14.68	5409.17
8.85	7.85233			14.7	18721.2			14.7	5425
8.86	8.11402			14.72	19007.1			14.72	5371.67
8.87	8.46494			14.74	19089.3			14.74	5356.67
8.88	8.92607			14.76	19002.2			14.76	5354.17
8.89	9.5284			14.78	19278.1			14.78	5367.5
8.9	10.3164			14.8	19587.2			14.8	5379.17
8.91	11.3517			14.82	19605.3			14.82	5374.17
8.92	12.7155			14.84	19655			14.84	5430
8.93	14.5088			14.86	19759.7			14.86	5448.33
8.94	16.8486			14.88	19589.3			14.88	5449.17
8.95	19.857			14.9	19083.6			14.9	5400
8.96	23.6403			14.92	18609.5			14.92	5344.17
8.97	28.2456			14.94	18773.3			14.94	5330.83
8.98	33.5742			14.96	19323.6			14.96	5370
8.99	40.0403			14.98	19640.2			14.98	5388.33
9	45.1531			15	19568.3			15	5403.33
9.01	48.4145			15.02	19714.3			15.02	5399.17
9.02	48.703			15.04	20042.4			15.04	5414.17
9.03	45.9247			15.06	20261.4			15.06	5430
9.04	41.0961			15.08	20307.9			15.08	5498.33
9.05	35.5442			15.1	20086.7			15.1	5480.83
9.06	30.23			15.12	19993.1			15.12	5423.33
9.07	25.5276			15.14	19918.3			15.14	5356.67
9.08	21.716			15.16	19720.7			15.16	5381.67
9.09	18.6941			15.18	19426.2			15.18	5410.83
9.1	16.3619			15.2	19211.4			15.2	5400.83
9.11	14.5994			15.22	18822.6			15.22	5389.17
9.12	13.2901			15.24	18356.2			15.24	5342.5
9.13	12.3337			15.26	18318.8			15.26	5297.5
9.14	11.6506			15.28	18395.5			15.28	5362.5
9.15	11.1831			15.3	18016.2			15.3	5325.83
9.16	10.893			15.32	17491.7			15.32	5237.5
9.17	10.7583			15.34	17403.6			15.34	5240.83
9.18	10.7691			15.36	17546.7			15.36	5236.67
9.19	10.9228			15.38	17470.7			15.38	5179.17
9.2	11.2194			15.4	17444			15.4	5210
9.21	11.6544			15.42	17620.7			15.42	5220
9.22	12.2067			15.44	17618.1			15.44	5245
9.23	12.8188			15.46	17341			15.46	5212.5
9.24	13.3773			15.48	17230.7			15.48	5195.83
9.25	13.7239			15.5	17445			15.5	5274.17
9.26	13.7337			15.52	17484.5			15.52	5261.67
9.27	13.4109			15.54	17210.7			15.54	5232.5
9.28	12.8831			15.56	17227.4			15.56	5233.33
9.29	12.3024			15.58	17559.8			15.58	5163.33
9.3	11.7728			15.6	17738.6			15.6	5150.83
9.31	11.3419			15.62	17807.1			15.62	5230
9.32	11.0217			15.64	18074			15.64	5204.17
9.33	10.8067			15.66	18322.4			15.66	5185.83
9.34	11.5398			15.68	18079.5			15.68	5211.67
9.35	11.4927			15.7	17593.3			15.7	5243.33
9.36	11.5259			15.72	17449.3			15.72	5299.17
9.37	11.6122			15.74	17730.5			15.74	5345
9.38	11.7424			15.76	17693.1			15.76	5356.67
9.39	11.9096			15.78	17382.4			15.78	5329.17
9.4	12.1092			15.8	17261.7			15.8	5336.67
9.41	12.3381			15.82	17279.6			15.82	5339.17
9.42	12.5946			15.84	17441			15.84	5412.5
9.43	12.8781			15.86	17547.1			15.86	5375
9.44	13.1388			15.88	17534			15.88	5293.33
9.45	13.4777			15.9	17378.1			15.9	5340.83
9.46	13.8455			15.92	17455.3			15.92	5276.67
9.47	14.244			15.94	17529			15.94	5265.83
9.48	14.6757			15.96	17414			15.96	5178.33
9.49	15.1437			15.98	17408.8			15.98	5148.33
9.5	15.6521			16	17293.6			16	5186.67
9.51	16.2065			16.02	17069.8			16.02	5225.83
9.52	16.8142			16.04	16958.8			16.04	5147.5
9.53	17.4846			16.06	17099.8			16.06	5081.67
9.54	20.2628			16.08	17126.7			16.08	5160
9.55	21.1264			16.1	17176			16.1	5196.67
9.56	22.0982			16.12	17358.3			16.12	5158.33
9.57	23.1979			16.14	17334.3			16.14	5151.67
9.58	24.4455			16.16	16972.4			16.16	5177.5
9.59	25.8573			16.18	16886.2			16.18	5156.67
9.6	27.439			16.2	17038.8			16.2	5174.17
9.61	29.9837			16.22	17213.3			16.22	5190.83
9.62	31.8105			16.24	17346.7			16.24	5147.5
9.63	33.5997			16.26	17499			16.26	5081.67
9.64	35.2175			16.28	17461.4			16.28	5053.33
9.65	36.6188			16.3	17267.1			16.3	5040.83
9.66	37.9042			16.32	17065.5			16.32	5041.67
9.67	39.2585			16.34	16842.1			16.34	5040
9.68	40.8541			16.36	16866.2			16.36	5130.83
9.69	42.8166			16.38	17202.8			16.38	5128.33
9.7	45.2406			16.4	17583.3			16.4	5090.83
9.71	48.2191			16.42	17619.5			16.42	5104.17
9.72	51.8689			16.44	17505			16.44	5074.17
9.73	56.355			16.46	17348.1			16.46	5014.17
9.74	61.9161			16.48	17194			16.48	5050
9.75	68.8925			16.5	17077.9			16.5	5030
9.76	77.7517			16.52	17066			16.52	5001.67
9.77	89.1047			16.54	17088.3			16.54	5058.33
9.78	103.702			16.56	17119.3			16.56	5020.83
9.79	122.396			16.58	17122.6			16.58	5075.83
9.8	146.038			16.6	17058.5			16.6	5095.83
9.81	175.373			16.62	16984.8			16.62	5000
9.82	210.575			16.64	17110.3			16.64	4917.5
9.83	250.606			16.66	17364.6			16.66	4981.67
9.84	292.014			16.68	17513.8			16.68	4985.83
9.85	327.822			16.7	17417.4			16.7	5017.5
9.86	348.611			16.72	17278.8			16.72	5107.5
9.87	347.627			16.74	17214			16.74	5132.5
9.88	326.212			16.76	17195.7			16.76	5127.5
9.89	292.654			16.78	16984.3			16.78	5012.5
9.9	256.048			16.8	16830			16.8	4961.67
9.91	222.275			16.82	16771.4			16.82	4961.67
9.92	193.808			16.84	17010.5			16.84	5046.67
9.93	170.987			16.86	17274.5			16.86	5040.83
9.94	153.19			16.88	17326.4			16.88	4937.5
9.95	139.625			16.9	17222.1			16.9	5030.83
9.96	129.663			16.92	16979			16.92	5066.67
9.97	122.827			16.94	16828.3			16.94	5010.83
9.98	118.692			16.96	16710			16.96	4946.67
9.99	116.873			16.98	16979			16.98	4957.5
10	117.057			17	17347.8			17	4930
10.01	119.027			17.02	17665.4			17.02	4901.67
10.02	122.663			17.04	17630.5			17.04	4993.33
10.03	127.938			17.06	17244.5			17.06	5059.17
10.04	134.91			17.08	16951.7			17.08	5020
10.05	143.73			17.1	17085.7			17.1	5010.83
10.06	154.609			17.12	17386.4			17.12	5056.67
10.07	168.02			17.14	17493.1			17.14	5097.5
10.08	184.499			17.16	17503.8			17.16	5045.83
10.09	204.891			17.18	17351.2			17.18	4994.17
10.1	230.421			17.2	17074.5			17.2	5060
10.11	262.829			17.22	17038.1			17.22	5017.5
10.12	304.505			17.24	17396.9			17.24	4990
10.13	358.596			17.26	17883.3			17.26	4983.33
10.14	429.009			17.28	17838.6			17.28	4933.33
10.15	520.261			17.3	17498.8			17.3	4889.17
10.16	637.088			17.32	17396.9			17.32	4948.33
10.17	783.629			17.34	17511			17.34	4995.83
10.18	961.794			17.36	17596.4			17.36	4935
10.19	1167.95			17.38	17673.3			17.38	4981.67
10.2	1387.03			17.4	17828.5			17.4	5015.83
10.21	1585.75			17.42	17920.5			17.42	4967.5
10.22	1714.27			17.44	17800.7			17.44	4881.67
10.23	1729.05			17.46	17500			17.46	4923.33
10.24	1625.74			17.48	17271.2			17.48	4975
10.25	1443			17.5	17318.5			17.5	4932.5
10.26	1232.08			17.52	17189.7			17.52	4927.5
10.27	1030.09			17.54	17165			17.54	4911.67
10.28	855.234			17.56	17572.9			17.56	4914.17
10.29	713.015			17.58	17896.7			17.58	4943.33
10.3	602.653			17.6	17871.9			17.6	4941.67
10.31	520.855			17.62	17819			17.62	4891.67
10.32	463.753			17.64	17780.4			17.64	4862.5
10.33	427.889			17.66	17602.6			17.66	4890.83
10.34	410.725			17.68	17561.4			17.68	4994.17
10.35	410.847			17.7	17833.3			17.7	4991.67
10.36	427.914			17.72	18145.7			17.72	4898.33
10.37	462.499			17.74	18305.7			17.74	4887.5
10.38	515.196			17.76	18333.1			17.76	5001.67
10.39	586.346			17.78	18371.7			17.78	4951.67
10.4	674.055			17.8	18492.9			17.8	4944.17
10.41	771.486			17.82	18787.9			17.82	4944.17
10.42	863.361			17.84	19111.7			17.84	4925.83
10.43	925.685			17.86	19375.5			17.86	4908.33
10.44	935.341			17.88	19626			17.88	4945.83
10.45	886.601			17.9	20178.9			17.9	5015.83
10.46	795.971			17.92	20687.4			17.92	5062.5
10.47	688.601			17.94	21122.6			17.94	5043.33
10.48	583.979			17.96	21689.7			17.96	5126.67
10.49	491.879			17.98	22293.1			17.98	5192.5
10.5	415.246			18	22692.6			18	5145.83
10.51	353.524			18.02	22786.2			18.02	5266.67
10.52	304.862			18.04	22787.8			18.04	5312.5
10.53	267.166			18.06	22569			18.06	5240.83
10.54	238.448			18.08	22289.7			18.08	5207.5
10.55	216.966			18.1	22042.1			18.1	5152.5
10.56	201.079			18.12	21810			18.12	5087.5
10.57	189.626			18.14	21468.3			18.14	5100.83
10.58	181.707			18.16	20762.1			18.16	5110
10.59	176.7			18.18	20174.3			18.18	5151.67
10.6	174.208			18.2	19748.3			18.2	5171.67
10.61	174.013			18.22	19569.3			18.22	5051.67
10.62	176.052			18.24	19533.3			18.24	4980.83
10.63	180.406			18.26	19808.1			18.26	4975
10.64	187.317			18.28	19935.3			18.28	5040.83
10.65	197.227			18.3	19953.1			18.3	4997.5
10.66	210.829			18.32	19986.2			18.32	5020.83
10.67	229.141			18.34	20017.1			18.34	5074.17
10.68	253.558			18.36	20178.6			18.36	5069.17
10.69	285.889			18.38	20229.3			18.38	5038.33
10.7	328.316			18.4	20161.4			18.4	5088.33
10.71	383.256			18.42	20027.8			18.42	5096.67
10.72	453.08			18.44	20088.3			18.44	5064.17
10.73	539.488			18.46	20023.6			18.46	5070
10.74	642.308			18.48	19759.3			18.48	5061.67
10.75	757.132			18.5	19466.9			18.5	4962.5
10.76	871.76			18.52	19334.3			18.52	4936.67
10.77	964.108			18.54	19148.3			18.54	4995.83
10.78	1008.32			18.56	18949.3			18.56	4987.5
10.79	991.246			18.58	19012.6			18.58	4900.83
10.8	923.678			18.6	19396			18.6	4880.83
10.81	831.418			18.62	19809.6			18.62	4943.33
10.82	738.277			18.64	20056.7			18.64	4889.17
10.83	658.499			18.66	20214.5			18.66	5022.5
10.84	598.312			18.68	20054			18.68	5039.17
10.85	559.82			18.7	20287.8			18.7	4952.5
10.86	543.05			18.72	20797.6			18.72	5050
10.87	548.454			18.74	21689.7			18.74	5116.67
10.88	577.075			18.76	22220			18.76	5113.33
10.89	631.145			18.78	22434.3			18.78	5095.83
10.9	714.191			18.8	22269.3			18.8	5089.17
10.91	830.83			18.82	22028.8			18.82	5051.67
10.92	986.121			18.84	21780.5			18.84	5120.83
10.93	1184.23			18.86	21104.7			18.86	5082.5
10.94	1425.72			18.88	20672.8			18.88	5025
10.95	1702.17			18.9	20368.6			18.9	4886.67
10.96	1987.81			18.92	20372.4			18.92	4885
10.97	2233.63			18.94	20195.7			18.94	4981.67
10.98	2379.3			18.96	20413.1			18.96	5017.5
10.99	2390.61			18.98	20925.3			18.98	4984.17
11	2288.85			19	21593.1			19	4973.33
11.01	2131.93			19.02	22092.9			19.02	4974.17
11.02	1970.85			19.04	22577.9			19.04	5095
11.03	1825.59			19.06	23159.3			19.06	5147.5
11.04	1686.83			19.08	23489.3			19.08	5170.83
11.05	1533.8			19.1	23102.4			19.1	5114.17
11.06	1356.9			19.12	22453.9			19.12	5104.17
11.07	1166.53			19.14	22176.7			19.14	5088.33
11.08	981.857			19.16	22224.8			19.16	5092.5
11.09	817.41			19.18	21885.2			19.18	5052.5
11.1	678.228			19.2	21474			19.2	5057.5
11.11	564.384			19.22	21151.9			19.22	5029.17
11.12	472.968			19.24	21253.6			19.24	4997.5
11.13	400.277			19.26	21258.3			19.26	5082.5
11.14	342.667			19.28	21395			19.28	5095
11.15	296.902			19.3	21447.6			19.3	4977.5
11.16	260.271			19.32	21643.1			19.32	5060
11.17	230.605			19.34	22012.4			19.34	5060.83
11.18	206.239			19.36	22291.9			19.36	5122.5
11.19	185.929			19.38	22202.6			19.38	5116.67
11.2	168.764			19.4	21608.5			19.4	5139.17
11.21	154.082			19.42	21006.2			19.42	5074.17
11.22	141.399			19.44	20291.7			19.44	5050
11.23	130.356			19.46	19707.6			19.46	5003.33
11.24	120.679			19.48	19124			19.48	4937.5
11.25	112.155			19.5	18640.9			19.5	4935.83
11.26	104.613			19.52	18391.9			19.52	4870.83
11.27	97.9142			19.54	18335			19.54	4895
11.28	91.939			19.56	18428.1			19.56	4887.5
11.29	86.5786			19.58	18401.9			19.58	4859.17
11.3	81.7304			19.6	18178.8			19.6	4757.5
11.31	77.3038			19.62	18075.7			19.62	4805
11.32	72.9345			19.64	18301.7			19.64	4833.33
11.33	69.1988			19.66	18730.7			19.66	4843.33
11.34	65.7808			19.68	18852.1			19.68	4930.83
11.35	62.672			19.7	18901.4			19.7	4889.17
11.36	59.8604			19.72	18920.3			19.72	4890.83
11.37	57.3335			19.74	18944.3			19.74	4805.83
11.38	55.0816			19.76	18856.4			19.76	4795.83
11.39	53.0923			19.78	18783.1			19.78	4810.83
11.4	51.3898			19.8	18964.6			19.8	4785
11.41	49.9785			19.82	19247.4			19.82	4812.5
11.42	48.8806			19.84	19419.8			19.84	4821.67
11.43	48.1243			19.86	19372.8			19.86	4838.33
11.44	47.7378			19.88	19431.4			19.88	4806.67
11.45	47.7391			19.9	19366.7			19.9	4852.5
11.46	48.1136			19.92	19158.3			19.92	4792.5
11.47	48.7726			19.94	18994.3			19.94	4822.5
11.48	49.4914			19.96	18985.4			19.96	4833.33
11.49	49.8761			19.98	18992.6			19.98	4811.67
11.5	49.4735			20	18943.1			20	4763.33
11.51	48.0625			20.02	19236.5			20.02	4795.83
11.52	45.8353			20.04	19460.3			20.04	4730.83
11.53	43.2322			20.06	19638.1			20.06	4715
11.54	40.6494			20.08	19677.6			20.08	4740
11.55	38.3153			20.1	19962.1			20.1	4800.83
11.56	36.3162			20.12	20406.7			20.12	4754.17
11.57	34.6628			20.14	21141.7			20.14	4722.5
11.58	33.3301			20.16	21942.6			20.16	4889.17
11.59	32.2816			20.18	23044.5			20.18	4980
11.6	31.48			20.2	23924.8			20.2	4920.83
11.61	30.8933			20.22	24757.4			20.22	5104.17
11.62	30.4977			20.24	25623.1			20.24	5163.33
11.63	30.2791			20.26	26592.4			20.26	5181.67
11.64	30.2333			20.28	26799.6			20.28	5208.33
11.65	30.3671			20.3	26701.7			20.3	5243.33
11.66	30.6992			20.32	26099.7			20.32	5260.83
11.67	31.2629			20.34	25381.9			20.34	5195.83
11.68	30.4711			20.36	24021.7			20.36	5140.83
11.69	31.7041			20.38	22489.5			20.38	4975.83
11.7	33.4117			20.4	20997.6			20.4	4898.33
11.71	35.748			20.42	20450.9			20.42	4880.83
11.72	38.9135			20.44	20181.9			20.44	4913.33
11.73	43.1532			20.46	19951.4			20.46	4919.17
11.74	48.7442			20.48	19719.7			20.48	4784.17
11.75	55.9665			20.5	19577.1			20.5	4770.83
11.76	65.0439			20.52	19451.7			20.52	4749.17
11.77	76.0486			20.54	19526.7			20.54	4792.5
11.78	88.5668			20.56	19782.2			20.56	4782.5
11.79	101.45			20.58	19811			20.58	4656.67
11.8	112.376			20.6	19686.2			20.6	4667.5
11.81	118.268			20.62	19441.4			20.62	4650.83
11.82	117.014			20.64	19361.4			20.64	4646.67
11.83	109.171			20.66	19501			20.66	4674.17
11.84	97.4966			20.68	19351.5			20.68	4685
11.85	84.9387			20.7	19134.5			20.7	4663.33
11.86	73.405			20.72	18923.3			20.72	4648.33
11.87	63.7544			20.74	19116.7			20.74	4653.33
11.88	56.2178			20.76	19032.1			20.76	4675.83
11.89	49.9334			20.78	18946.2			20.78	4754.17
11.9	46.3779			20.8	19192.1			20.8	4768.33
11.91	44.5786			20.82	19791.2			20.82	4703.33
11.92	44.4193			20.84	20187.1			20.84	4723.33
11.93	45.8308			20.86	20053.6			20.86	4729.17
11.94	48.7986			20.88	19780.7			20.88	4681.67
11.95	53.2093			20.9	19484.7			20.9	4770.83
11.96	58.882			20.92	19321.2			20.92	4712.5
11.97	65.3061			20.94	19076.2			20.94	4695
11.98	71.3687			20.96	18849.3			20.96	4674.17
11.99	75.388			20.98	18941.2			20.98	4645.83
12	75.7929			21	19162.6			21	4594.17
12.01	72.2501			21.02	18971			21.02	4610.83
12.02	65.938			21.04	18627.1			21.04	4613.33
12.03	58.5852			21.06	18506.9			21.06	4636.67
12.04	51.503			21.08	18552.8			21.08	4671.67
12.05	45.3551			21.1	18563.3			21.1	4656.67
12.06	40.3522			21.12	18971.7			21.12	4660.83
12.07	36.4729			21.14	19151.5			21.14	4693.33
12.08	33.5984			21.16	19064.5			21.16	4529.17
12.09	31.5809			21.18	18641.7			21.18	4552.5
12.1	30.2772			21.2	18740			21.2	4570.83
12.11	29.5661			21.22	18681.2			21.22	4508.33
12.12	29.3573			21.24	18568.8			21.24	4511.67
12.13	29.5938			21.26	18433.6			21.26	4530.83
12.14	30.2535			21.28	18509			21.28	4602.5
12.15	31.3493			21.3	18716.9			21.3	4611.67
12.16	32.9329			21.32	18742.8			21.32	4639.17
12.17	35.1013			21.34	18546.9			21.34	4543.33
12.18	38.0076			21.36	18212.1			21.36	4590.83
12.19	41.8724			21.38	18349.7			21.38	4677.5
12.2	46.994			21.4	18584.7			21.4	4625.83
12.21	54.0014			21.42	18835			21.42	4571.67
12.22	62.839			21.44	18950.7			21.44	4565
12.23	73.3839			21.46	18976.7			21.46	4591.67
12.24	87.7693			21.48	18901			21.48	4596.67
12.25	105.378			21.5	18928.1			21.5	4571.67
12.26	125.955			21.52	18877.4			21.52	4472.5
12.27	148.201			21.54	18966.4			21.54	4483.33
12.28	169.068			21.56	19183.6			21.56	4495.83
12.29	183.723			21.58	19239.5			21.58	4502.5
12.3	187.517			21.6	18684			21.6	4480.83
12.31	179.36			21.62	18388.6			21.62	4496.67
12.32	162.683			21.64	18442.8			21.64	4492.5
12.33	142.677			21.66	18803.3			21.66	4472.5
12.34	123.36			21.68	18820.2			21.68	4422.5
12.35	106.834			21.7	19046.5			21.7	4367.5
12.36	93.8429			21.72	18993.1			21.72	4487.5
12.37	84.567			21.74	18887.9			21.74	4598.33
12.38	78.5518			21.76	18689.3			21.76	4519.17
12.39	75.6609			21.78	18770.3			21.78	4431.67
12.4	75.703			21.8	18596.7			21.8	4477.5
12.41	78.6181			21.82	18544.6			21.82	4494.17
12.42	84.5836			21.84	18415.2			21.84	4443.33
12.43	91.6951			21.86	18426.9			21.86	4397.5
12.44	104.43			21.88	18515.3			21.88	4266.67
12.45	121.044			21.9	18492.4			21.9	4335
12.46	141.611			21.92	18315			21.92	4415.83
12.47	165.961			21.94	18246			21.94	4414.17
12.48	193.991			21.96	18465			21.96	4497.5
12.49	225.836			21.98	18481.2			21.98	4383.33
12.5	260.227			22	18659.3			22	4452.5
12.51	295.796			22.02	18941.2			22.02	4444.17
12.52	324.806			22.04	18991.2			22.04	4458.33
12.53	337.84			22.06	18566.4			22.06	4416.67
12.54	328.698			22.08	18482.4			22.08	4375.83
12.55	299.622			22.1	18402.2			22.1	4265.83
12.56	259.373			22.12	18480			22.12	4374.17
12.57	216.924			22.14	18558.8			22.14	4426.67
12.58	177.856			22.16	18713.3			22.16	4437.5
12.59	144.496			22.18	18678.6			22.18	4355.83
12.6	117.239			22.2	19007.1			22.2	4399.17
12.61	95.5829			22.22	19179.8			22.22	4430.83
12.62	78.68			22.24	19128.1			22.24	4313.33
12.63	65.6747			22.26	19087.9			22.26	4306.67
12.64	55.5904			22.28	19241			22.28	4374.17
12.65	47.7607			22.3	19180			22.3	4319.17
12.66	41.6057			22.32	19253.8			22.32	4400
12.67	36.687			22.34	19286.2			22.34	4351.67
12.68	32.6857			22.36	19011.9			22.36	4302.5
12.69	29.3753			22.38	18841			22.38	4373.33
12.7	26.596			22.4	18780.7			22.4	4314.17
12.71	24.2346			22.42	18648.6			22.42	4286.67
12.72	22.2089			22.44	18360.7			22.44	4353.33
12.73	20.4576			22.46	18366.7			22.46	4264.17
12.74	18.934			22.48	18730			22.48	4354.17
12.75	17.6015			22.5	18882.4			22.5	4348.33
12.76	16.4298			22.52	19159.1			22.52	4220.83
12.77	15.3972			22.54	19398.1			22.54	4285.83
12.78	14.6776			22.56	19639			22.56	4225.83
12.79	13.8701			22.58	19492.1			22.58	4230
12.8	13.1532			22.6	19607.9			22.6	4300
12.81	12.5165			22.62	19723.8			22.62	4183.33
12.82	11.9515			22.64	19751			22.64	4216.67
12.83	11.5438			22.66	19484			22.66	4368.33
12.84	11.1056			22.68	19782.8			22.68	4251.67
12.85	10.724			22.7	20400.5			22.7	4270
12.86	10.3969			22.72	20557.4			22.72	4275
12.87	10.1228			22.74	19954.6			22.74	4248.33
12.88	9.90074			22.76	19554.3			22.76	4301.67
12.89	9.72928			22.78	19537.9			22.78	4298.33
12.9	9.60482			22.8	19636.4			22.8	4290
12.91	9.51856			22.82	19589.5			22.82	4199.17
12.92	9.4536			22.84	19481.2			22.84	4174.17
12.93	9.38698			22.86	19242.8			22.86	4142.5
12.94	9.30152			22.88	19030.7			22.88	4199.17
12.95	9.18397			22.9	19263.6			22.9	4215
12.96	9.07987			22.92	19541.2			22.92	4211.67
12.97	8.98793			22.94	19892.8			22.94	4225
12.98	8.9075			22.96	19806.2			22.96	4170
12.99	8.8277			22.98	19767.4			22.98	4167.5
13	8.7422			23	19934.3			23	4210
13.01	8.65944			23.02	20135.5			23.02	4245.83
13.02	8.59742			23.04	20215			23.04	4176.67
13.03	8.5728			23.06	20341.4			23.06	4210.83
13.04	8.61334			23.08	20666.7			23.08	4175
13.05	8.69222			23.1	20609			23.1	4189.17
13.06	8.832			23.12	20551.4			23.12	4223.33
13.07	9.04034			23.14	20728.8			23.14	4185
13.08	9.32885			23.16	20956			23.16	4174.17
13.09	9.71522			23.18	21159.8			23.18	4138.33
13.1	10.2254			23.2	21666.4			23.2	4135
13.11	10.8957			23.22	21693.8			23.22	4029.17
13.12	11.7739			23.24	21346.9			23.24	4165.83
13.13	12.9188			23.26	21226.1			23.26	4139.17
13.14	14.3976			23.28	21637.6			23.28	4238.33
13.15	16.2784			23.3	21695.7			23.3	4215.83
13.16	18.6167			23.32	21637.2			23.32	4243.33
13.17	21.4271			23.34	21125.3			23.34	4128.33
13.18	24.6265			23.36	20991.4			23.36	4210.83
13.19	28.0689			23.38	20934.3			23.38	4105
13.2	30.9498			23.4	20787.2			23.4	4086.67
13.21	32.6602			23.42	20136.7			23.42	4126.67
13.22	32.6852			23.44	19923.1			23.44	4029.17
13.23	31.1503			23.46	20076.4			23.46	4014.17
13.24	28.7213			23.48	20372.4			23.48	4044.17
13.25	26.1251			23.5	20986.4			23.5	4025
13.26	23.846			23.52	21306.9			23.52	4010.83
13.27	22.0231			23.54	21198.1			23.54	4123.33
13.28	20.9441			23.56	20744.6			23.56	4005
13.29	20.5373			23.58	20853.6			23.58	3979.17
13.3	20.8102			23.6	20912.2			23.6	4045
13.31	21.7688			23.62	20932.4			23.62	4000.83
13.32	23.417			23.64	20798.6			23.64	3920
13.33	25.7421			23.66	20711.4			23.66	3999.17
13.34	28.6735			23.68	20547.4			23.68	3884.17
13.35	32.0029			23.7	20501			23.7	3932.5
13.36	35.2755			23.72	20717.1			23.72	3946.67
13.37	37.7646			23.74	20828.3			23.74	3960
13.38	38.7344			23.76	20887.8			23.76	3947.5
13.39	37.9489			23.78	20935.5			23.78	3922.5
13.4	35.8734			23.8	20858.8			23.8	4035.83
13.41	33.2914			23.82	20936			23.82	3965.83
13.42	30.8391			23.84	21252.4			23.84	3898.33
13.43	28.8622			23.86	21618.6			23.86	3997.5
13.44	27.6419			23.88	21686.4			23.88	3954.17
13.45	26.8424			23.9	21709			23.9	3998.33
13.46	26.6986			23.92	21626.2			23.92	3936.67
13.47	27.1195			23.94	21760.4			23.94	3899.17
13.48	28.0807			23.96	22009			23.96	3920.83
13.49	29.5808			23.98	22594.8			23.98	3973.33
13.5	31.6533			24	22547.4			24	3915
13.51	34.378			24.02	22391.9			24.02	3945
13.52	37.8966			24.04	22297.4			24.04	3861.67
13.53	42.4299			24.06	22509.3			24.06	3805
13.54	48.2972			24.08	22905.3			24.08	3940.83
13.55	55.9323			24.1	23130.3			24.1	3957.5
13.56	65.8883			24.12	22955.3			24.12	4045
13.57	78.8221			24.14	22607.6			24.14	3992.5
13.58	95.4658			24.16	22810			24.16	3890
13.59	116.448			24.18	23363.8			24.18	3892.5
13.6	142.212			24.2	23926			24.2	4036.67
13.61	172.522			24.22	24503.8			24.22	3921.67
13.62	205.718			24.24	24701.9			24.24	3979.17
13.63	237.651			24.26	24801.9			24.26	3935.83
13.64	261.362			24.28	24707.6			24.28	3937.5
13.65	269.547			24.3	24730.4			24.3	3983.33
13.66	259.6			24.32	24581.9			24.32	3988.33
13.67	235.899			24.34	24120.3			24.34	3917.5
13.68	206.221			24.36	23383.1			24.36	3885
13.69	177.044			24.38	22994.5			24.38	3945
13.7	151.981			24.4	22662.9			24.4	3918.33
13.71	132.483			24.42	22260.3			24.42	3796.67
13.72	118.874			24.44	21892.1			24.44	3760
13.73	111.017			24.46	21591.2			24.46	3760.83
13.74	108.64			24.48	21304.5			24.48	3805.83
13.75	111.291			24.5	21038.1			24.5	3786.67
13.76	118.991			24.52	20873.6			24.52	3806.67
13.77	131.075			24.54	20883.3			24.54	3693.33
13.78	146.476			24.56	20955.4			24.56	3709.17
13.79	163.02			24.58	21259			24.58	3696.67
13.8	177.238			24.6	21183.6			24.6	3698.33
13.81	185.541			24.62	21491			24.62	3765
13.82	186.586			24.64	21343.3			24.64	3717.5
13.83	182.132			24.66	21401.7			24.66	3634.17
13.84	174.875			24.68	21200.7			24.68	3751.67
13.85	165.991			24.7	21425.2			24.7	3703.33
13.86	154.82			24.72	21603.3			24.72	3686.67
13.87	140.623			24.74	21898.3			24.74	3661.67
13.88	124.166			24.76	21841			24.76	3654.17
13.89	107.373			24.78	21897.1			24.78	3666.67
13.9	91.9922			24.8	21995.5			24.8	3740
13.91	78.9333			24.82	22186.4			24.82	3660.83
13.92	68.4026			24.84	21886.4			24.84	3694.17
13.93	60.209			24.86	21590.7			24.86	3665
13.94	54.1279			24.88	21286.9			24.88	3697.5
13.95	49.8353			24.9	21217.1			24.9	3697.5
13.96	47.0898			24.92	21605			24.92	3695.83
13.97	45.7331			24.94	21701.7			24.94	3679.17
13.98	45.6653			24.96	21557.9			24.96	3632.5
13.99	46.5813			24.98	21113.8			24.98	3608.33
14	49.1558			25	21170.7			25	3595
14.01	53.1653
14.02	58.6882
14.03	65.6658
14.04	73.7808
14.05	82.1649
14.06	89.2501
14.07	93.195
14.08	93.0699
14.09	89.7016
14.1	85.0666
14.11	81.0745
14.12	79.0174
14.13	79.6826
14.14	83.6183
14.15	91.3083
14.16	103.231
14.17	119.823
14.18	141.313
14.19	167.358
14.2	196.346
14.21	224.588
14.22	246.423
14.23	256.827
14.24	255.057
14.25	244.853
14.26	230.488
14.27	213.605
14.28	193.717
14.29	170.809
14.3	146.628
14.31	123.586
14.32	103.351
14.33	86.5243
14.34	73.0094
14.35	62.4054
14.36	54.2174
14.37	47.9967
14.38	43.3596
14.39	40.0071
14.4	37.718
14.41	36.345
14.42	35.7932
14.43	35.9974
14.44	36.8884
14.45	38.3407
14.46	40.0947
14.47	41.7125
14.48	42.6914
14.49	42.7898
14.5	42.2642
14.51	41.7115
14.52	41.741
14.53	42.8261
14.54	45.335
14.55	49.5986
14.56	55.9428
14.57	64.6743
14.58	76.0112
14.59	89.9208
14.6	105.792
14.61	121.913
14.62	135.089
14.63	141.357
14.64	138.342
14.65	127.21
14.66	111.66
14.67	95.3107
14.68	80.433
14.69	67.9291
14.7	57.9697
14.71	50.3898
14.72	44.865
14.73	41.0901
14.74	38.7942
14.75	37.7862
14.76	37.976
14.77	39.3801
14.78	42.1304
14.79	46.464
14.8	52.7069
14.81	61.2406
14.82	72.441
14.83	86.5387
14.84	103.491
14.85	122.397
14.86	140.964
14.87	155.169
14.88	160.471
14.89	154.774
14.9	140.207
14.91	121.329
14.92	102.176
14.93	85.0557
14.94	70.8874
14.95	59.7614
14.96	51.4696
14.97	45.6533
14.98	41.913
14.99	39.8261
15	38.9061
15.01	38.5275
15.02	37.922
15.03	36.4097
15.04	33.7823
15.05	30.3875
15.06	26.7841
15.07	23.4276
15.08	20.4646
15.09	17.9791
15.1	15.7005
15.11	14.0718
15.12	12.78
15.13	11.7661
15.14	10.9806
15.15	10.3864
15.16	9.95966
15.17	9.68922
15.18	9.57516
15.19	9.62655
15.2	9.85831
15.21	10.2866
15.22	10.921
15.23	11.7498
15.24	12.7131
15.25	13.6653
15.26	14.2417
15.27	14.4319
15.28	14.0217
15.29	13.1758
15.3	12.1554
15.31	11.1331
15.32	10.399
15.33	9.94632
15.34	9.80614
15.35	9.99418
15.36	10.5181
15.37	11.373
15.38	12.523
15.39	13.868
15.4	15.2142
15.41	16.3114
15.42	17.0232
15.43	17.2908
15.44	17.2489
15.45	16.9014
15.46	16.1374
15.47	14.909
15.48	13.3478
15.49	11.7039
15.5	10.1815
15.51	8.8852
15.52	7.78262
15.53	6.98691
15.54	6.41335
15.55	6.03864
15.56	5.84468
15.57	5.8205
15.58	5.96181
15.59	6.2682
15.6	6.73726
15.61	7.35308
15.62	8.06553
15.63	8.76305
15.64	9.30052
15.65	9.42917
15.66	9.12707
15.67	8.51402
15.68	7.59844
15.69	6.93211
15.7	6.4161
15.71	6.09444
15.72	5.98426
15.73	5.9983
15.74	6.3158
15.75	6.82416
15.76	7.47256
15.77	8.18265
15.78	8.73463
15.79	8.98587
15.8	8.87332
15.81	8.49157
15.82	7.94035
15.83	7.31169
15.84	6.6308
15.85	5.92459
15.86	5.24242
15.87	4.63205
15.88	4.11847
15.89	3.70461
15.9	3.3811
15.91	3.13428
15.92	2.95041
15.93	2.8008
15.94	2.70942
15.95	2.65202
15.96	2.62342
15.97	2.62036
15.98	2.65391
15.99	2.69856
16	2.76801
16.01	2.86492
16.02	2.9941
16.03	3.16344
16.04	3.38496
16.05	3.6755
16.06	4.05721
16.07	4.55753
16.08	5.0811
16.09	5.91743
16.1	6.96745
16.11	8.26145
16.12	9.74602
16.13	11.3352
16.14	12.8033
16.15	13.8527
16.16	14.1144
16.17	13.6
16.18	12.5622
16.19	11.321
16.2	10.0931
16.21	8.98272
16.22	8.04071
16.23	7.29667
16.24	6.76268
16.25	6.43617
16.26	6.30902
16.27	6.37673
16.28	6.64439
16.29	7.12923
16.3	7.86043
16.31	8.87616
16.32	10.4059
16.33	11.9578
16.34	14.0167
16.35	16.3525
16.36	18.7385
16.37	20.7545
16.38	21.8946
16.39	21.8886
16.4	20.9479
16.41	19.614
16.42	18.4184
16.43	17.7157
16.44	17.9181
16.45	18.6997
16.46	20.3189
16.47	22.761
16.48	25.8817
16.49	29.3814
16.5	32.5706
16.51	34.4997
16.52	34.3839
16.53	32.1876
16.54	28.6411
16.55	24.6635
16.56	20.9002
16.57	17.6569
16.58	15.0178
16.59	12.9579
16.6	11.4085
16.61	10.2902
16.62	9.52931
16.63	9.06697
16.64	8.86242
16.65	8.9543
16.66	9.21547
16.67	9.71129
16.68	10.4519
16.69	11.4416
16.7	12.6597
16.71	14.0284
16.72	15.3668
16.73	16.4345
16.74	17.0041
16.75	17.0803
16.76	16.9201
16.77	16.9596
16.78	17.31
16.79	18.258
16.8	19.9392
16.81	22.4483
16.82	25.8161
16.83	29.9734
16.84	34.6243
16.85	39.1003
16.86	42.3419
16.87	43.3502
16.88	41.8515
16.89	38.5251
16.9	34.3922
16.91	30.1992
16.92	26.3527
16.93	23.0337
16.94	20.3408
16.95	18.3058
16.96	16.9099
16.97	16.1914
16.98	15.9625
16.99	16.2906
17	17.1954
17.01	18.7227
17.02	20.933
17.03	23.8809
17.04	27.5728
17.05	31.8878
17.06	36.445
17.07	40.4782
17.08	42.9468
17.09	43.105
17.1	41.0882
17.11	37.8706
17.12	34.5263
17.13	32.0219
17.14	30.3166
17.15	29.791
17.16	30.4903
17.17	32.3706
17.18	35.2634
17.19	38.7797
17.2	42.2229
17.21	44.7083
17.22	45.6156
17.23	44.9695
17.24	43.1983
17.25	40.6332
17.26	37.3813
17.27	33.6404
17.28	29.8091
17.29	26.2942
17.3	23.3472
17.31	21.0479
17.32	19.3825
17.33	18.3012
17.34	17.7517
17.35	17.6926
17.36	18.0963
17.37	18.9431
17.38	20.208
17.39	21.8314
17.4	23.7685
17.41	25.5463
17.42	26.878
17.43	27.4686
17.44	27.3963
17.45	26.9403
17.46	26.5829
17.47	26.6617
17.48	27.3906
17.49	28.9086
17.5	31.3173
17.51	34.6855
17.52	39.0156
17.53	44.1746
17.54	49.8345
17.55	55.5304
17.56	60.8583
17.57	65.5304
17.58	69.0903
17.59	70.7803
17.6	70.157
17.61	67.4832
17.62	64.0459
17.63	61.0781
17.64	59.444
17.65	59.6617
17.66	62.0917
17.67	67.0698
17.68	74.974
17.69	86.2257
17.7	101.235
17.71	120.465
17.72	143.344
17.73	168.903
17.74	194.188
17.75	214.155
17.76	223.369
17.77	219.767
17.78	206.64
17.79	190.144
17.8	175.689
17.81	166.568
17.82	164.37
17.83	169.608
17.84	182.058
17.85	200.405
17.86	221.603
17.87	240.162
17.88	249.024
17.89	243.246
17.9	223.724
17.91	196.21
17.92	166.935
17.93	139.93
17.94	116.949
17.95	98.3637
17.96	83.9051
17.97	73.033
17.98	65.2612
17.99	60.0781
18	57.1159
18.01	56.1332
18.02	57.0125
18.03	59.6716
18.04	64.0686
18.05	70.0314
18.06	77.0649
18.07	84.0834
18.08	89.3726
18.09	91.252
18.1	89.3043
18.11	84.8186
18.12	79.8419
18.13	76.0764
18.14	74.5445
18.15	75.7441
18.16	79.826
18.17	86.6112
18.18	95.4077
18.19	104.664
18.2	111.855
18.21	114.27
18.22	110.468
18.23	101.748
18.24	90.6827
18.25	79.4962
18.26	69.4539
18.27	61.1036
18.28	54.6128
18.29	49.9602
18.3	47.046
18.31	45.7666
18.32	46.0457
18.33	47.9253
18.34	51.455
18.35	56.7371
18.36	63.8506
18.37	72.7293
18.38	82.9513
18.39	93.4057
18.4	102.095
18.41	106.676
18.42	105.958
18.43	100.962
18.44	94.1421
18.45	87.8463
18.46	83.6144
18.47	82.318
18.48	84.494
18.49	90.5604
18.5	100.887
18.51	115.773
18.52	135.233
18.53	158.843
18.54	185.14
18.55	210.941
18.56	230.582
18.57	237.597
18.58	228.863
18.59	207.295
18.6	179.399
18.61	150.998
18.62	125.752
18.63	104.269
18.64	86.989
18.65	73.6292
18.66	63.3706
18.67	55.696
18.68	50.112
18.69	46.1446
18.7	43.4598
18.71	41.8202
18.72	41.1341
18.73	41.359
18.74	42.5524
18.75	44.8521
18.76	48.4707
18.77	53.6833
18.78	60.8044
18.79	70.1398
18.8	81.8913
18.81	95.9503
18.82	111.55
18.83	126.833
18.84	138.884
18.85	144.982
18.86	144.405
18.87	138.552
18.88	129.213
18.89	117.615
18.9	104.842
18.91	92.3631
18.92	81.2747
18.93	72.4155
18.94	66.0541
18.95	62.1945
18.96	60.7558
18.97	61.6622
18.98	64.8661
18.99	70.3183
19	77.8606
19.01	87.096
19.02	97.0073
19.03	105.846
19.04	111.613
19.05	113.387
19.06	112.425
19.07	111.225
19.08	112.243
19.09	117.181
19.1	126.965
19.11	141.914
19.12	161.532
19.13	183.944
19.14	205.112
19.15	218.917
19.16	219.715
19.17	206.382
19.18	183.18
19.19	156.252
19.2	130.278
19.21	107.235
19.22	88.2693
19.23	73.0779
19.24	61.2234
19.25	52.1042
19.26	45.1888
19.27	39.9948
19.28	36.1319
19.29	33.3021
19.3	31.2846
19.31	29.9086
19.32	29.0171
19.33	28.4257
19.34	27.6938
19.35	27.0337
19.36	26.1565
19.37	25.1788
19.38	24.3127
19.39	23.735
19.4	23.5589
19.41	23.8354
19.42	24.5655
19.43	25.6862
19.44	27.0289
19.45	28.2824
19.46	29.0524
19.47	29.0792
19.48	28.4734
19.49	27.4899
19.5	26.508
19.51	25.7666
19.52	25.4383
19.53	25.6181
19.54	26.3743
19.55	27.9508
19.56	30.4362
19.57	34.013
19.58	38.8897
19.59	45.2763
19.6	53.3278
19.61	63.0299
19.62	73.9735
19.63	85.0071
19.64	94.0024
19.65	98.3832
19.66	96.6312
19.67	89.8386
19.68	80.4431
19.69	70.8614
19.7	62.5608
19.71	56.1694
19.72	51.7944
19.73	49.2545
19.74	48.1458
19.75	47.8411
19.76	47.5752
19.77	46.7492
19.78	45.208
19.79	43.2144
19.8	41.1104
19.81	39.0913
19.82	37.3718
19.83	36.1327
19.84	35.5072
19.85	35.569
19.86	36.2798
19.87	37.8273
19.88	40.1765
19.89	43.3879
19.9	47.5364
19.91	52.6948
19.92	58.8969
19.93	66.0837
19.94	74.1059
19.95	82.8516
19.96	92.6929
19.97	104.662
19.98	120.237
19.99	140.984
20	168.271
20.01	203.104
20.02	245.507
20.03	294.491
20.04	345.428
20.05	389.768
20.06	417.307
20.07	421.903
20.08	405.401
20.09	374.158
20.1	333.835
20.11	288.814
20.12	243.508
20.13	201.821
20.14	166.028
20.15	136.728
20.16	113.483
20.17	95.4129
20.18	81.558
20.19	71.0386
20.2	63.1222
20.21	57.2343
20.22	52.9531
20.23	49.9548
20.24	48.0466
20.25	47.1449
20.26	47.2984
20.27	48.6678
20.28	51.4725
20.29	55.9353
20.3	62.1287
20.31	70.2682
20.32	79.9326
20.33	90.0936
20.34	98.7121
20.35	103.218
20.36	101.586
20.37	94.2266
20.38	83.4733
20.39	71.8834
20.4	61.1242
20.41	51.9364
20.42	44.4938
20.43	38.7015
20.44	34.3621
20.45	31.2566
20.46	29.1851
20.47	27.9834
20.48	27.5273
20.49	27.664
20.5	28.426
20.51	29.6353
20.52	31.1054
20.53	32.6057
20.54	34.0109
20.55	35.4765
20.56	37.4236
20.57	40.3455
20.58	44.6541
20.59	50.6393
20.6	58.3534
20.61	67.3607
20.62	77.2164
20.63	85.9939
20.64	91.5044
20.65	92.2297
20.66	88.3677
20.67	81.3356
20.68	72.5681
20.69	63.1287
20.7	53.8995
20.71	45.576
20.72	38.5372
20.73	32.8616
20.74	28.4457
20.75	25.1132
20.76	22.6784
20.77	20.9761
20.78	19.8702
20.79	19.2513
20.8	19.0198
20.81	19.104
20.82	19.4361
20.83	20.0209
20.84	20.9581
20.85	22.4141
20.86	24.5826
20.87	27.5837
20.88	31.5266
20.89	36.3874
20.9	41.9027
20.91	47.4085
20.92	51.8056
20.93	54.0175
20.94	53.6103
20.95	51.0026
20.96	46.903
20.97	41.9049
20.98	36.5607
20.99	31.4188
21	26.8846
21.01	23.145
21.02	20.2495
21.03	18.07
21.04	16.5401
21.05	15.5615
21.06	15.0424
21.07	14.8912
21.08	14.9986
21.09	15.2196
21.1	15.3053
21.11	15.318
21.12	15.2397
21.13	15.1675
21.14	15.3156
21.15	15.8282
21.16	16.8015
21.17	18.2879
21.18	20.2848
21.19	22.701
21.2	25.3301
21.21	27.8797
21.22	30.0258
21.23	31.4772
21.24	31.8343
21.25	30.8488
21.26	28.7256
21.27	26.0385
21.28	23.3878
21.29	21.1649
21.3	19.5482
21.31	18.5964
21.32	18.3101
21.33	18.6654
21.34	19.6198
21.35	21.0946
21.36	22.9363
21.37	24.8829
21.38	26.6436
21.39	28.0316
21.4	29.255
21.41	30.8305
21.42	33.2727
21.43	36.8821
21.44	41.8478
21.45	48.066
21.46	54.9999
21.47	61.4556
21.48	65.6278
21.49	65.89
21.5	61.9848
21.51	54.9014
21.52	47.1202
21.53	39.6575
21.54	33.1821
21.55	27.8286
21.56	23.7189
21.57	20.6588
21.58	18.5019
21.59	17.1075
21.6	16.3542
21.61	16.1406
21.62	16.3737
21.63	16.9418
21.64	17.728
21.65	18.4006
21.66	18.7905
21.67	18.8506
21.68	18.7688
21.69	18.8471
21.7	19.3586
21.71	20.501
21.72	22.3966
21.73	25.1007
21.74	28.571
21.75	32.6229
21.76	36.913
21.77	40.9576
21.78	44.099
21.79	45.5016
21.8	44.5249
21.81	41.2244
21.82	36.6894
21.83	31.8982
21.84	27.5787
21.85	24.0739
21.86	21.4827
21.87	19.7844
21.88	18.9052
21.89	18.7398
21.9	19.2127
21.91	19.9561
21.92	20.7188
21.93	21.1628
21.94	21.1198
21.95	20.7534
21.96	20.4249
21.97	20.4815
21.98	21.1498
21.99	22.5225
22	24.5942
22.01	27.1657
22.02	29.8333
22.03	32.0424
22.04	33.3244
22.05	33.4773
22.06	32.4752
22.07	30.3352
22.08	27.3028
22.09	23.7848
22.1	20.4115
22.11	17.4251
22.12	14.9465
22.13	12.9587
22.14	11.4483
22.15	10.3575
22.16	9.56179
22.17	9.03607
22.18	8.74139
22.19	8.65598
22.2	8.77529
22.21	9.11094
22.22	9.68819
22.23	10.5413
22.24	11.7061
22.25	13.2075
22.26	15.0354
22.27	17.0968
22.28	19.1593
22.29	20.8051
22.3	21.5672
22.31	21.3124
22.32	20.1223
22.33	18.561
22.34	17.0688
22.35	15.915
22.36	15.2346
22.37	15.0953
22.38	15.5067
22.39	16.5878
22.4	18.3502
22.41	20.8972
22.42	24.1101
22.43	27.9984
22.44	32.2742
22.45	36.3436
22.46	39.3242
22.47	40.4665
22.48	39.7572
22.49	37.9874
22.5	36.1835
22.51	35.0986
22.52	35.0912
22.53	36.1743
22.54	38.0178
22.55	39.8966
22.56	40.873
22.57	39.9267
22.58	37.0764
22.59	33.0311
22.6	28.6851
22.61	24.6577
22.62	21.2333
22.63	18.4816
22.64	16.3684
22.65	14.9544
22.66	13.8809
22.67	13.2187
22.68	12.8972
22.69	12.8721
22.7	13.0821
22.71	13.5423
22.72	14.2115
22.73	15.0874
22.74	16.2152
22.75	17.7004
22.76	19.6872
22.77	22.3229
22.78	25.729
22.79	29.9634
22.8	34.9488
22.81	40.4015
22.82	45.6735
22.83	50.0801
22.84	53.0489
22.85	54.2436
22.86	53.4146
22.87	50.6876
22.88	46.796
22.89	42.7808
22.9	39.5037
22.91	37.4697
22.92	36.9179
22.93	37.964
22.94	40.4852
22.95	44.5027
22.96	49.608
22.97	55.0551
[truncated: 203 more rows]

## Sheet: Figure 2d
MIL-100 (Fe) nanoarray grown on Ni foam					Ni foam
Relative Pressure	Volume @ STP				Relative Pressure	Volume @ STP
1.4661e-06	0.1427				2.0922e-06	0
3.00182e-06	0.2838				5.14921e-06	-0.0004
5.18087e-06	0.4219				5.67087e-06	-0.0005
5.24268e-06	0.4219				5.85711e-06	-0.0006
8.00524e-06	0.4293				4.22562e-05	-0.0007
2.43239e-05	0.6417				6.48109e-05	-0.0009
5.85806e-05	0.8775				7.80069e-05	-0.001
6.46308e-05	0.9109				8.06762e-05	-0.0011
0.000115055	1.1146				8.73355e-05	-0.0013
0.000216254	1.3699				0.000201559	-0.0017
0.000420761	1.6577				0.000399398	-0.001
0.000649946	1.8485				0.000605993	-0.0005
0.000844733	1.9624				0.000805845	0.0001
0.00106468	2.06				0.00100695	0.0004
0.00305487	2.4851				0.00300847	0.0064
0.00517968	2.6922				0.00501208	0.0109
0.00704976	2.8163				0.00703052	0.015
0.00909593	2.9197				0.00902515	0.019
0.0100001	2.9597				0.0100294	0.0211
0.0260665	3.4685				0.0250514	0.055
0.0509123	4.0522				0.050762	0.107
0.100641	4.7				0.0999774	0.2022
0.149193	5.1306				0.149805	0.2818
0.1993	5.5426				0.200329	0.3689
0.249346	5.9243				0.249952	0.4438
0.299394	6.3117				0.299669	0.5203
0.349057	6.6947				0.355112	0.7346
0.401395	7.1149				0.400085	0.7881
0.449033	7.5107				0.449929	0.8397
0.500903	7.9518				0.499631	0.8982
0.550907	8.3981				0.549948	0.961
0.60084	8.8613				0.59952	1.0481
0.650828	9.3274				0.649356	1.1247
0.700688	9.8294				0.698699	1.2545
0.750438	10.3502				0.749085	1.3372
0.800309	10.8904				0.798913	1.4188
0.850139	11.5004				0.851557	1.5491
0.899475	12.2323				0.899011	1.6427
0.950934	13.1813				0.950861	1.7359
0.988656	14.3836				0.98903	1.8552
0.951253	13.5431				0.9504	1.7633
0.899769	12.8497				0.901138	1.7223
0.850595	12.258				0.851742	1.6399
0.801076	11.6886				0.798188	1.5558
0.750666	11.1417				0.751001	1.4634
0.700497	10.6539				0.69885	1.3669
0.650353	10.2174				0.650544	1.3086
0.599853	9.781				0.598886	1.2087
0.549022	9.4158				0.551172	1.1376
0.499146	9.0124				0.501156	1.0522
0.449896	7.9124				0.449552	0.9539
0.400722	7.0793				0.400483	0.8791
0.349897	6.617				0.350419	0.7877
0.300948	6.2265				0.299683	0.6777
0.249346	5.8382				0.250087	0.5931
0.200527	5.4739				0.200451	0.4856
0.149088	5.0648				0.149882	0.3728
0.100873	4.6508				0.100182	0.2553
0.0503559	4.0103				0.0501708	0.1254

## Sheet: Figure 4c
Simulated HKUST-1			HKUST-1 nanoarray
x	y		x	y
5.0 2353			5	16042.3
5.02 2511			5.1	15709.7
5.04 2464			5.2	14959
5.06 2306			5.3	14428
5.08 2250			5.4	14049.3
5.1 2244			5.5	13773.7
5.12 2363			5.6	13391
5.14 2321			5.7	12959.7
5.16 2323			5.8	12892
5.18 2213			5.9	12516.7
5.2 2155			6	12549
5.22 2282			6.1	12363.7
5.24 2199			6.2	12114.3
5.26 2269			6.3	11760.3
5.28 2203			6.4	11474.7
5.3 2149			6.5	11385.3
5.32 2180			6.6	11298
5.34 2147			6.7	11401.7
5.36 2188			6.8	12046.3
5.38 2204			6.9	13624.3
5.4 2248			7	12676.7
5.42 2181			7.1	11131
5.44 2080			7.2	10476
5.46 2021			7.3	10193.7
5.48 2184			7.4	9962.67
5.5 2139			7.5	9890
5.52 1979			7.6	9860.67
5.54 1999			7.7	9528.33
5.56 2062			7.8	9471
5.58 2192			7.9	9357.67
5.6 1974			8	9266.33
5.62 2190			8.1	9253
5.64 2202			8.2	9022
5.66 2181			8.3	8900
5.68 2180			8.4	8741.33
5.7 2215			8.5	8584
5.72 2204			8.6	8433.67
5.74 2274			8.7	8539.33
5.76 2179			8.8	8415
5.78 2100			8.9	8299.67
5.8 2148			9	8193.67
5.82 2214			9.1	8156
5.84 2130			9.2	8013.33
5.86 2170			9.3	7827.33
5.88 2249			9.4	7859
5.9 2213			9.5	7785.67
5.92 2202			9.6	7963
5.94 2132			9.7	8535
5.96 2068			9.8	8203.33
5.98 2099			9.9	7592.67
6.0 2138			10	7363
6.02 2162			10.1	7214
6.04 2103			10.2	7058
6.06 2163			10.3	7009
6.08 2107			10.4	6904.67
6.1 2042			10.5	6805
6.12 2045			10.6	6738.67
6.14 2084			10.7	6696.33
6.16 2089			10.8	6631
6.18 2103			10.9	6490.33
6.2 1988			11	6427
6.22 2084			11.1	6307
6.24 2227			11.2	6259.33
6.26 2181			11.3	6281.67
6.28 2245			11.4	6278.33
6.3 2289			11.5	6111.67
6.32 2361			11.6	6175.33
6.34 2363			11.7	6537.67
6.36 2349			11.8	8457.67
6.38 2506			11.9	9266
6.4 2539			12	7280.67
6.42 2630			12.1	6066.67
6.44 2851			12.2	5771.33
6.46 3076			12.3	5691.67
6.48 3240			12.4	5704.33
6.5 3572			12.5	5611.67
6.52 3924			12.6	5494.33
6.54 4404			12.7	5519
6.56 4815			12.8	5447.33
6.58 5382			12.9	5392
6.6 5912			13	5264.33
6.62 6898			13.1	5291.33
6.64 7651			13.2	5299.67
6.66 8411			13.3	5293.67
6.68 9014			13.4	5222.67
6.7 9258			13.5	5287.67
6.72 8997			13.6	5714
6.74 8053			13.7	5912
6.76 6753			13.8	5507.67
6.78 5242			13.9	5160.67
6.8 4068			14	5134.67
6.82 3437			14.1	5124.33
6.84 3091			14.2	5036.67
6.86 2747			14.3	4997.33
6.88 2576			14.4	4971
6.9 2474			14.5	5000.67
6.92 2286			14.6	4965.33
6.94 2250			14.7	4947.67
6.96 2217			14.8	5035
6.98 2256			14.9	5035.33
7.0 2217			15	4953.33
7.02 2105			15.1	4976.33
7.04 2051			15.2	5013
7.06 2119			15.3	5108
7.08 2177			15.4	4962.67
7.1 2126			15.5	4850.67
7.12 2104			15.6	4873.67
7.14 2096			15.7	4862.67
7.16 2103			15.8	4822.33
7.18 2185			15.9	4798
7.2 2086			16	4818.67
7.22 1997			16.1	4825
7.24 2030			16.2	4795.67
7.26 2040			16.3	4728.67
7.28 2007			16.4	4713.67
7.3 2006			16.5	4718.67
7.32 1996			16.6	4774
7.34 2005			16.7	4851.67
7.36 2020			16.8	4779.67
7.38 1967			16.9	4698
7.4 1918			17	4674
7.42 1966			17.1	4637.67
7.44 1994			17.2	4670
7.46 1918			17.3	4713.67
7.48 1930			17.4	4687
7.5 1905			17.5	4635.33
7.52 1957			17.6	4761.33
7.54 1985			17.7	4968.33
7.56 1927			17.8	4883.67
7.58 1922			17.9	4724
7.6 1934			18	4650
7.62 1959			18.1	4605.33
7.64 1927			18.2	4610
7.66 1863			18.3	4616.67
7.68 1926			18.4	4626.33
7.7 1931			18.5	4587
7.72 1917			18.6	4539.33
7.74 1953			18.7	4484.33
7.76 1866			18.8	4523.33
7.78 1866			18.9	4579.67
7.8 1933			19	4577
7.82 1887			19.1	4614.67
7.84 1835			19.2	4797.67
7.86 1944			19.3	4964
7.88 1942			19.4	4773.33
7.9 1925			19.5	4594.33
7.92 1918			19.6	4506.67
7.94 1866			19.7	4455
7.96 1845			19.8	4415
7.98 1852			19.9	4415
8.0 1852			20	4365
8.02 1885			20.1	4338
8.04 1843			20.2	4334.67
8.06 1787			20.3	4380
8.08 1915			20.4	4454.33
8.1 1882			20.5	4474.67
8.12 1836			20.6	4385.67
8.14 1868			20.7	4278.67
8.16 1843			20.8	4247.33
8.18 1855			20.9	4259.67
8.2 1959			21	4261
8.22 1932			21.1	4191.33
8.24 1886			21.2	4195.33
8.26 1877			21.3	4167.33
8.28 1835			21.4	4163
8.3 1864			21.5	4139.67
8.32 1803			21.6	4143.33
8.34 1826			21.7	4101.33
8.36 1873			21.8	4039.67
8.38 1902			21.9	4005.33
8.4 1888			22	3989
8.42 1862			22.1	3928
8.44 1860			22.2	3919.33
8.46 1913			22.3	3866
8.48 1778			22.4	3848.67
8.5 1802			22.5	3841.33
8.52 1921			22.6	3810.67
8.54 1943			22.7	3805.67
8.56 1827			22.8	3780.67
8.58 1803			22.9	3739.67
8.6 1762			23	3674.67
8.62 1780			23.1	3659.67
8.64 1782			23.2	3629.33
8.66 1804			23.3	3617.33
8.68 1785			23.4	3591.67
8.7 1789			23.5	3597
8.72 1901			23.6	3592.33
8.74 1877			23.7	3580.33
8.76 1845			23.8	3547.67
8.78 1845			23.9	3499.33
8.8 1964			24	3462
8.82 1936			24.1	3434.67
8.84 1926			24.2	3385
8.86 1864			24.3	3445.67
8.88 1839			24.4	3504.67
8.9 1873			24.5	3437.33
8.92 1946			24.6	3392.67
8.94 2009			24.7	3355.33
8.96 1962			24.8	3298.33
8.98 1956			24.9	3321.67
9.0 1910			25	3295.33
9.02 2047			25.1	3252.67
9.04 2137			25.2	3188.67
9.06 2079			25.3	3159.33
9.08 2068			25.4	3143.67
9.1 2181			25.5	3171
9.12 2332			25.6	3198.33
9.14 2363			25.7	3199.67
9.16 2395			25.8	3131.67
9.18 2587			25.9	3085.33
9.2 2712			26	3110
9.22 2819			26.1	3213
9.24 2991			26.2	3351
9.26 3298			26.3	3307
9.28 3723			26.4	3151
9.3 4087			26.5	3101.33
9.32 4562			26.6	3093.33
9.34 4902			26.7	3094.67
9.36 5345			26.8	3055.67
9.38 5931			26.9	3026
9.4 6778			27	2993.33
9.42 7519			27.1	2995.33
9.44 8287			27.2	3018
9.46 8898			27.3	2989
9.48 9189			27.4	2990
9.5 9041			27.5	2990.33
9.52 8322			27.6	2986
9.54 6978			27.7	2960.33
9.56 5499			27.8	2944.33
9.58 4233			27.9	2958
9.6 3434			28	2976
9.62 2945			28.1	2955
9.64 2660			28.2	2941.33
9.66 2498			28.3	2891
9.68 2354			28.4	2853
9.7 2224			28.5	2865.33
9.72 2113			28.6	2869.67
9.74 2007			28.7	2866
9.76 1978			28.8	2849
9.78 2012			28.9	2886
9.8 2008			29	2943.67
9.82 1976			29.1	2903.33
9.84 1962			29.2	2816
9.86 2002			29.3	2791.33
9.88 1950			29.4	2807
9.9 1922			29.5	2883.67
9.92 1907			29.6	2997.67
9.94 1944			29.7	2933.67
9.96 1944			29.8	2801
9.98 1817			29.9	2751.67
10.0 1826			30	2731.67
10.02 1860
10.04 1806
10.06 1869
10.08 1832
10.1 1854
10.12 1902
10.14 1856
10.16 1792
10.18 1794
10.2 1838
10.22 1805
10.24 1752
10.26 1720
10.28 1786
10.3 1849
10.32 1810
10.34 1755
10.36 1757
10.38 1812
10.4 1821
10.42 1832
10.44 1830
10.46 1785
10.48 1811
10.5 1855
10.52 1784
10.54 1777
10.56 1792
10.58 1790
10.6 1831
10.62 1868
10.64 1855
10.66 1815
10.68 1770
10.7 1794
10.72 1843
10.74 1880
10.76 1823
10.78 1823
10.8 1847
10.82 1863
10.84 1923
10.86 2009
10.88 1955
10.9 1916
10.92 1962
10.94 1965
10.96 1984
10.98 1980
11.0 2089
11.02 2158
11.04 2169
11.06 2220
11.08 2288
11.1 2356
11.12 2488
11.14 2581
11.16 2672
11.18 2835
11.2 2990
11.22 3165
11.24 3377
11.26 3582
11.28 3811
11.3 4228
11.32 4764
11.34 5219
11.36 5792
11.38 6556
11.4 7348
11.42 8200
11.44 9210
11.46 10454
11.48 11794
11.5 13198
11.52 15005
11.54 17142
11.56 19256
11.58 21303
11.6 22981
11.62 23769
11.64 23216
11.66 21207
11.68 17799
11.7 13557
11.72 9949
11.74 7316
11.76 5529
11.78 4429
11.8 3701
11.82 3310
11.84 3101
11.86 2923
11.88 2703
11.9 2536
11.92 2476
11.94 2326
11.96 2228
11.98 2211
12.0 2177
12.02 2143
12.04 2165
12.06 2146
12.08 2059
12.1 2029
12.12 2005
12.14 1952
12.16 1938
12.18 1982
12.2 1958
12.22 1896
12.24 1883
12.26 1924
12.28 1950
12.3 1873
12.32 1822
12.34 1836
12.36 1864
12.38 1872
12.4 1887
12.42 1861
12.44 1854
12.46 1863
12.48 1841
12.5 1814
12.52 1809
12.54 1836
12.56 1850
12.58 1862
12.6 1871
12.62 1874
12.64 1874
12.66 1850
12.68 1837
12.7 1806
12.72 1824
12.74 1860
12.76 1837
12.78 1849
12.8 1878
12.82 1893
12.84 1926
12.86 2000
12.88 2042
12.9 2051
12.92 2066
12.94 2070
12.96 2093
12.98 2163
13.0 2265
13.02 2358
13.04 2426
13.06 2515
13.08 2600
13.1 2702
13.12 2849
13.14 2964
13.16 3098
13.18 3332
13.2 3660
13.22 3997
13.24 4244
13.26 4487
13.28 4847
13.3 5292
13.32 5773
13.34 6246
13.36 6767
13.38 7288
13.4 7540
13.42 7680
13.44 7646
13.46 7149
13.48 6319
13.5 5257
13.52 4278
13.54 3549
13.56 3001
13.58 2651
13.6 2420
13.62 2274
13.64 2128
13.66 2023
13.68 1968
13.7 1886
13.72 1825
13.74 1790
13.76 1803
13.78 1814
13.8 1760
13.82 1756
13.84 1758
13.86 1732
13.88 1726
13.9 1706
13.92 1733
13.94 1772
13.96 1786
13.98 1726
14.0 1711
14.02 1713
14.04 1728
14.06 1765
14.08 1743
14.1 1727
14.12 1744
14.14 1758
14.16 1726
14.18 1725
14.2 1707
14.22 1679
14.24 1736
14.26 1806
14.28 1861
14.3 1906
14.32 1917
14.34 1919
14.36 1936
14.38 1949
14.4 1994
14.42 2099
14.44 2166
14.46 2203
14.48 2231
14.5 2284
14.52 2378
14.54 2512
14.56 2628
14.58 2724
14.6 2827
14.62 2958
14.64 3001
14.66 2959
14.68 2855
14.7 2720
14.72 2560
14.74 2456
14.76 2336
14.78 2236
14.8 2236
14.82 2208
14.84 2243
14.86 2316
14.88 2315
14.9 2389
14.92 2532
14.94 2665
14.96 2724
14.98 2751
15.0 2826
15.02 2852
15.04 2781
15.06 2644
15.08 2472
15.1 2335
15.12 2113
15.14 1923
15.16 1853
15.18 1793
15.2 1700
15.22 1647
15.24 1644
15.26 1644
15.28 1695
15.3 1718
15.32 1689
15.34 1663
15.36 1634
15.38 1605
15.4 1576
15.42 1613
15.44 1625
15.46 1612
15.48 1626
15.5 1615
15.52 1640
15.54 1677
15.56 1638
15.58 1590
15.6 1597
15.62 1646
15.64 1695
15.66 1647
15.68 1661
15.7 1648
15.72 1557
15.74 1599
15.76 1628
15.78 1600
15.8 1585
15.82 1643
15.84 1719
15.86 1696
15.88 1644
15.9 1670
15.92 1689
15.94 1718
15.96 1683
15.98 1707
16.0 1765
16.02 1793
16.04 1795
16.06 1779
16.08 1803
16.1 1868
16.12 1929
16.14 1904
16.16 1937
16.18 2002
16.2 2014
16.22 2023
16.24 2083
16.26 2139
16.28 2223
16.3 2326
16.32 2448
16.34 2526
16.36 2653
16.38 2874
16.4 2952
16.42 3047
16.44 3144
16.46 3241
16.48 3234
16.5 3105
16.52 2895
16.54 2585
16.56 2298
16.58 2113
16.6 1961
16.62 1859
16.64 1826
16.66 1770
16.68 1747
16.7 1741
16.72 1785
16.74 1744
16.76 1685
16.78 1718
16.8 1753
16.82 1686
16.84 1687
16.86 1701
16.88 1701
16.9 1726
16.92 1756
16.94 1785
16.96 1809
16.98 1812
17.0 1848
17.02 1876
17.04 1944
17.06 1984
17.08 1981
17.1 2028
17.12 2090
17.14 2170
17.16 2256
17.18 2369
17.2 2448
17.22 2595
17.24 2747
17.26 2796
17.28 2911
17.3 3028
17.32 3171
17.34 3377
17.36 3555
17.38 3776
17.4 3957
17.42 4159
17.44 4308
17.46 4421
17.48 4420
17.5 4256
17.52 3991
17.54 3588
17.56 3111
17.58 2701
17.6 2361
17.62 2166
17.64 1988
17.66 1889
17.68 1875
17.7 1836
17.72 1753
17.74 1754
17.76 1750
17.78 1733
17.8 1708
17.82 1707
17.84 1676
17.86 1726
17.88 1702
17.9 1677
17.92 1677
17.94 1688
17.96 1670
17.98 1628
18.0 1650
18.02 1662
18.04 1707
18.06 1679
18.08 1687
18.1 1726
18.12 1694
18.14 1713
18.16 1732
18.18 1734
18.2 1779
18.22 1723
18.24 1761
18.26 1752
18.28 1739
18.3 1817
18.32 1797
18.34 1743
18.36 1723
18.38 1795
18.4 1879
18.42 1876
18.44 1904
18.46 1925
18.48 1942
18.5 1994
18.52 2032
18.54 2089
18.56 2132
18.58 2205
18.6 2309
18.62 2404
18.64 2465
18.66 2635
18.68 2794
18.7 2913
18.72 3017
18.74 3159
18.76 3352
18.78 3571
18.8 3795
18.82 4007
18.84 4229
18.86 4478
18.88 4750
18.9 5069
18.92 5488
18.94 5924
18.96 6404
18.98 6748
19.0 6958
19.02 7227
19.04 7255
19.06 7084
19.08 6571
19.1 5729
19.12 4787
19.14 4023
19.16 3340
19.18 2804
19.2 2545
19.22 2375
19.24 2232
19.26 2146
19.28 2130
19.3 2010
19.32 2028
19.34 1960
19.36 1906
19.38 1888
19.4 1887
19.42 1900
19.44 1876
19.46 1856
19.48 1870
19.5 1875
19.52 1900
19.54 1893
19.56 1821
19.58 1894
19.6 1856
19.62 1879
19.64 1884
19.66 1901
19.68 1874
19.7 1846
19.72 1927
19.74 1967
19.76 2068
19.78 2136
19.8 2141
19.82 2239
19.84 2311
19.86 2350
19.88 2400
19.9 2392
19.92 2440
19.94 2550
19.96 2648
19.98 2739
20.0 2802
20.02 2927
20.04 3110
20.06 3191
20.08 3313
20.1 3429
20.12 3546
20.14 3774
20.16 3901
20.18 4055
20.2 4050
20.22 3958
20.24 3760
20.26 3570
20.28 3194
20.3 2894
20.32 2556
20.34 2305
20.36 2139
20.38 2092
20.4 2007
20.42 1932
20.44 1968
20.46 1916
20.48 1921
20.5 1930
20.52 1877
20.54 1882
20.56 1825
20.58 1855
20.6 1837
20.62 1838
20.64 1879
20.66 1843
20.68 1778
20.7 1768
20.72 1729
20.74 1770
20.76 1826
20.78 1855
20.8 1883
20.82 1885
20.84 1871
20.86 1882
20.88 1843
20.9 1887
20.92 1900
20.94 2020
20.96 1978
20.98 1935
21.0 1968
21.02 2020
21.04 2080
21.06 2066
21.08 2120
21.1 2156
21.12 2226
21.14 2265
21.16 2247
21.18 2271
21.2 2351
21.22 2429
21.24 2549
21.26 2638
21.28 2604
21.3 2545
21.32 2636
21.34 2540
21.36 2444
21.38 2373
21.4 2267
21.42 2128
21.44 2012
21.46 1914
21.48 1930
21.5 1908
21.52 1878
21.54 1924
21.56 1871
21.58 1805
21.6 1813
21.62 1788
21.64 1770
21.66 1791
21.68 1800
21.7 1797
21.72 1810
21.74 1813
21.76 1826
21.78 1802
21.8 1824
21.82 1838
21.84 1858
21.86 1839
21.88 1847
21.9 1864
21.92 1835
21.94 1770
21.96 1820
21.98 1849
22.0 1844
22.02 1807
22.04 1797
22.06 1846
22.08 1818
22.1 1862
22.12 1860
22.14 1821
22.16 1807
22.18 1851
22.2 1886
22.22 1840
22.24 1849
22.26 1854
22.28 1881
22.3 1864
22.32 1913
22.34 1825
22.36 1866
22.38 1775
22.4 1851
22.42 1795
22.44 1853
22.46 1850
22.48 1855
22.5 1798
22.52 1820
22.54 1785
22.56 1796
22.58 1809
22.6 1791
22.62 1796
22.64 1835
22.66 1780
22.68 1797
22.7 1854
22.72 1885
22.74 1842
22.76 1872
22.78 1883
22.8 1825
22.82 1897
22.84 1888
22.86 1874
22.88 1908
22.9 1910
22.92 1940
22.94 1963
22.96 1966
22.98 2025
23.0 1961
23.02 1976
23.04 2053
23.06 2086
23.08 2087
23.1 2120
23.12 2179
23.14 2168
23.16 2180
23.18 2207
23.2 2270
23.22 2266
23.24 2393
23.26 2399
23.28 2414
23.3 2519
23.32 2617
23.34 2589
23.36 2624
23.38 2675
23.4 2627
23.42 2540
23.44 2473
23.46 2353
23.48 2225
23.5 2149
23.52 2036
23.54 2072
23.56 2050
23.58 2034
23.6 1996
23.62 1995
23.64 2043
23.66 2079
23.68 2162
23.7 2172
23.72 2228
23.74 2297
23.76 2264
23.78 2328
23.8 2443
23.82 2457
23.84 2544
23.86 2606
23.88 2754
23.9 2887
23.92 2881
23.94 3008
23.96 3051
23.98 3293
24.0 3377
24.02 3616
24.04 3700
24.06 3790
24.08 3856
24.1 3860
24.12 3872
24.14 3803
24.16 3606
24.18 3361
24.2 3226
24.22 2944
24.24 2862
24.26 2717
24.28 2613
24.3 2669
24.32 2706
24.34 2711
24.36 2643
24.38 2560
24.4 2422
24.42 2317
24.44 2241
24.46 2203
24.48 2119
24.5 2004
24.52 1972
24.54 2018
24.56 1980
24.58 1887
24.6 1980
24.62 1980
24.64 1942
24.66 1955
24.68 1910
24.7 1919
24.72 1929
24.74 1959
24.76 1971
24.78 1983
24.8 1960
24.82 1962
24.84 1919
24.86 2042
24.88 2013
24.9 2054
24.92 2024
24.94 2006
24.96 2122
24.98 2060
25.0 2091
25.02 2134
25.04 2097
25.06 2136
25.08 2130
25.1 2210
25.12 2216
25.14 2202
25.16 2284
25.18 2306
25.2 2368
25.22 2450
25.24 2408
25.26 2386
25.28 2427
25.3 2500
25.32 2392
25.34 2387
25.36 2368
25.38 2248
25.4 2220
25.42 2281
25.44 2324
25.46 2320
25.48 2322
25.5 2385
25.52 2487
25.54 2616
25.56 2749
25.58 2768
25.6 3004
25.62 3120
25.64 3153
25.66 3287
25.68 3452
25.7 3657
25.72 3834
25.74 3813
25.76 3956
25.78 4285
25.8 4453
25.82 4623
25.84 4836
25.86 4966
25.88 5249
25.9 5466
25.92 5553
25.94 5812
25.96 5769
25.98 5559
26.0 5135
26.02 4671
26.04 4181
26.06 3679
26.08 3262
26.1 2869
26.12 2631
26.14 2483
26.16 2309
26.18 2220
26.2 2208
26.22 2225
26.24 2139
26.26 2079
26.28 2053
26.3 2041
26.32 2027
26.34 1999
26.36 1974
26.38 1963
26.4 1929
26.42 1955
26.44 1991
26.46 2026
26.48 2037
26.5 1976
26.52 1982
26.54 1944
26.56 1967
26.58 1929
26.6 1988
26.62 1901
26.64 1913
26.66 1951
26.68 1942
26.7 1976
26.72 1900
26.74 1941
26.76 1948
26.78 1943
26.8 2003
26.82 1934
26.84 1957
26.86 2037
26.88 1996
26.9 1962
26.92 1968
26.94 2041
26.96 2077
26.98 2012
27.0 2101
27.02 2112
27.04 2118
27.06 2057
27.08 2069
27.1 2095
27.12 2108
27.14 2020
27.16 2023
27.18 2043
27.2 1978
27.22 2040
27.24 2053
27.26 2055
27.28 2058
27.3 2058
27.32 2061
27.34 2170
27.36 2184
27.38 2183
27.4 2178
27.42 2265
27.44 2199
27.46 2256
27.48 2276
27.5 2385
27.52 2362
27.54 2435
27.56 2407
27.58 2475
27.6 2548
27.62 2599
27.64 2567
27.66 2658
27.68 2594
27.7 2592
27.72 2568
27.74 2571
27.76 2516
27.78 2399
27.8 2308
27.82 2311
27.84 2208
27.86 2117
27.88 2099
27.9 2087
27.92 2001
27.94 2010
27.96 2008
27.98 2002
28.0 2055
28.02 1986
28.04 2014
28.06 2052
28.08 2030
28.1 1997
28.12 1992
28.14 1986
28.16 2037
28.18 1981
28.2 1943
28.22 2101
28.24 2074
28.26 2105
28.28 2127
28.3 2150
28.32 2187
28.34 2173
28.36 2166
28.38 2228
28.4 2290
28.42 2327
28.44 2357
28.46 2477
28.48 2514
28.5 2499
28.52 2604
28.54 2589
28.56 2597
28.58 2733
28.6 2862
28.62 2861
28.64 2948
28.66 2963
28.68 3064
28.7 3078
28.72 3149
28.74 3109
28.76 3086
28.78 2936
28.8 2890
28.82 2795
28.84 2727
28.86 2706
28.88 2603
28.9 2629
28.92 2630
28.94 2669
28.96 2714
28.98 2837
29.0 2881
29.02 2909
29.04 3053
29.06 3152
29.08 3253
29.1 3372
29.12 3504
29.14 3570
29.16 3715
29.18 3834
29.2 3980
29.22 4140
29.24 4256
29.26 4411
29.28 4551
29.3 4725
29.32 4842
29.34 4694
29.36 4578
29.38 4336
29.4 3917
29.42 3642
29.44 3264
29.46 3032
29.48 2744
29.5 2584
29.52 2381
29.54 2375
29.56 2174
29.58 2148
29.6 2167
29.62 2070
29.64 2075
29.66 2067
29.68 2049
29.7 2043
29.72 2072
29.74 2056
29.76 2037
29.78 2108
29.8 2071
29.82 2016
29.84 2027
29.86 2097
29.88 2077
29.9 2085
29.92 2131
29.94 2110
29.96 2134
29.98 2103
30.0 2165

## Sheet: Figure 4e
Simulated CUT-8 (Cu)				CUT-8 (Cu) nanoarray
x	y			x	y
3	62958.3			3	25695.8
3.02	62383.3			3.02	25061.7
3.04	61716.7			3.04	24953.3
3.06	60041.7			3.06	24871.7
3.08	58950			3.08	23947.5
3.1	60175			3.1	23607.5
3.12	58841.7			3.12	23331.7
3.14	57175			3.14	23296.7
3.16	56175			3.16	22844.2
3.18	55433.3			3.18	22435.8
3.2	54308.3			3.2	21518.3
3.22	54116.7			3.22	21587.5
3.24	51666.7			3.24	21483.3
3.26	52641.7			3.26	21155.8
3.28	51508.3			3.28	21173.3
3.3	52375			3.3	20927.5
3.32	51733.3			3.32	20398.3
3.34	52033.3			3.34	20145.8
3.36	49733.3			3.36	20415
3.38	48100			3.38	20234.2
3.4	48183.3			3.4	19561.7
3.42	48175			3.42	19893.3
3.44	47850			3.44	19325
3.46	48475			3.46	19119.2
3.48	46583.3			3.48	18888.3
3.5	44583.3			3.5	18745
3.52	43400			3.52	18585.8
3.54	43550			3.54	18388.3
3.56	41908.3			3.56	17844.2
3.58	43716.7			3.58	17713.3
3.6	43258.3			3.6	17680
3.62	43025			3.62	17685.8
3.64	43641.7			3.64	17490
3.66	42808.3			3.66	17322.5
3.68	43500			3.68	17300
3.7	42133.3			3.7	17165
3.72	40108.3			3.72	16959.2
3.74	40391.7			3.74	16790
3.76	40100			3.76	16650.8
3.78	38900			3.78	16439.2
3.8	37300			3.8	16307.5
3.82	35925			3.82	16092.5
3.84	36866.7			3.84	16105.8
3.86	39700			3.86	15751.7
3.88	37175			3.88	15635
3.9	35741.7			3.9	15375
3.92	35600			3.92	15336.7
3.94	37241.7			3.94	15226.7
3.96	35875			3.96	15228.3
3.98	37375			3.98	15230.8
4	34266.7			4	15091.7
4.02	33133.3			4.02	15365
4.04	32425			4.04	15143.3
4.06	33533.3			4.06	15091.7
4.08	34816.7			4.08	15059.2
4.1	35483.3			4.1	14575.8
4.12	32400			4.12	14595.8
4.14	32583.3			4.14	14341.7
4.16	33958.3			4.16	14511.7
4.18	33725			4.18	14278.3
4.2	33416.7			4.2	13951.7
4.22	31341.7			4.22	14250
4.24	31225			4.24	14337.5
4.26	31158.3			4.26	13776.7
4.28	30250			4.28	13618.3
4.3	31116.7			4.3	13858.3
4.32	30508.3			4.32	13852.5
4.34	30116.7			4.34	13584.2
4.36	31658.3			4.36	13557.5
4.38	31158.3			4.38	13786.7
4.4	30091.7			4.4	13735
4.42	30700			4.42	13395
4.44	30175			4.44	13324.2
4.46	30000			4.46	13288.3
4.48	31083.3			4.48	13135
4.5	32158.3			4.5	13201.7
4.52	31708.3			4.52	13329.2
4.54	33175			4.54	13198.3
4.56	33641.7			4.56	13297.5
4.58	35125			4.58	13225.8
4.6	36733.3			4.6	12789.2
4.62	39000			4.62	12592.5
4.64	40241.7			4.64	12505
4.66	39566.7			4.66	12521.7
4.68	35575			4.68	12517.5
4.7	32216.7			4.7	12468.3
4.72	29108.3			4.72	12583.3
4.74	28558.3			4.74	12700.8
4.76	27983.3			4.76	12375.8
4.78	27766.7			4.78	12200.8
4.8	27941.7			4.8	12390
4.82	27016.7			4.82	12409.2
4.84	27100			4.84	12422.5
4.86	25900			4.86	12035
4.88	25958.3			4.88	12011.7
4.9	26550			4.9	11990.8
4.92	26375			4.92	11803.3
4.94	26400			4.94	11985
4.96	25816.7			4.96	11955.8
4.98	25058.3			4.98	11773.3
5	25425			5	11502.5
5.02	26316.7			5.02	11676.7
5.04	24916.7			5.04	11649.2
5.06	24666.7			5.06	11596.7
5.08	23950			5.08	11636.7
5.1	24716.7			5.1	11475
5.12	25283.3			5.12	11406.7
5.14	24216.7			5.14	11461.7
5.16	24483.3			5.16	11257.5
5.18	25625			5.18	11214.2
5.2	23883.3			5.2	11240
5.22	23516.7			5.22	11152.5
5.24	23783.3			5.24	10946.7
5.26	25025			5.26	11035
5.28	25725			5.28	10949.2
5.3	24366.7			5.3	10840
5.32	24391.7			5.32	10954.2
5.34	24041.7			5.34	10753.3
5.36	24333.3			5.36	10843.3
5.38	23575			5.38	10800.8
5.4	23200			5.4	10581.7
5.42	23141.7			5.42	10333.3
5.44	23141.7			5.44	10370
5.46	23941.7			5.46	10485.8
5.48	23341.7			5.48	10745.8
5.5	22950			5.5	10650
5.52	23683.3			5.52	10614.2
5.54	23200			5.54	10553.3
5.56	23150			5.56	10504.2
5.58	23983.3			5.58	10444.2
5.6	23200			5.6	10340
5.62	24116.7			5.62	10143.3
5.64	23125			5.64	10203.3
5.66	23400			5.66	10052.5
5.68	22025			5.68	10189.2
5.7	22308.3			5.7	10249.2
5.72	22150			5.72	10330
5.74	22800			5.74	10210
5.76	22666.7			5.76	10018.3
5.78	22725			5.78	9967.5
5.8	23050			5.8	10048.3
5.82	22566.7			5.82	10091.7
5.84	22308.3			5.84	9924.17
5.86	21991.7			5.86	9860.83
5.88	22183.3			5.88	9949.17
5.9	22316.7			5.9	9785.83
5.92	21900			5.92	9674.17
5.94	21900			5.94	9848.33
5.96	21858.3			5.96	9664.17
5.98	21858.3			5.98	9710
6	22125			6	9752.5
6.02	21975			6.02	9756.67
6.04	22108.3			6.04	9670
6.06	23366.7			6.06	9735.83
6.08	22933.3			6.08	9735
6.1	22783.3			6.1	9610.83
6.12	22758.3			6.12	9665.83
6.14	22658.3			6.14	9728.33
6.16	21275			6.16	9466.67
6.18	21508.3			6.18	9446.67
6.2	21616.7			6.2	9443.33
6.22	21841.7			6.22	9438.33
6.24	21825			6.24	9432.5
6.26	22325			6.26	9230.83
6.28	21783.3			6.28	9288.33
6.3	21541.7			6.3	9303.33
6.32	21941.7			6.32	9173.33
6.34	22116.7			6.34	9265
6.36	20725			6.36	9250
6.38	21200			6.38	9209.17
6.4	21275			6.4	9219.17
6.42	20850			6.42	9244.17
6.44	21216.7			6.44	9212.5
6.46	21566.7			6.46	9290
6.48	21258.3			6.48	9115
6.5	21666.7			6.5	9039.17
6.52	21458.3			6.52	9197.5
6.54	21725			6.54	9170
6.56	21500			6.56	8975.83
6.58	20933.3			6.58	8880
6.6	20966.7			6.6	8945
6.62	21208.3			6.62	9042.5
6.64	21800			6.64	9176.67
6.66	22225			6.66	9058.33
6.68	21108.3			6.68	8835.83
6.7	21066.7			6.7	8850.83
6.72	20891.7			6.72	8915
6.74	19258.3			6.74	8895.83
6.76	21508.3			6.76	8933.33
6.78	21308.3			6.78	8910
6.8	21558.3			6.8	8799.17
6.82	21591.7			6.82	8816.67
6.84	21091.7			6.84	8843.33
6.86	21241.7			6.86	8830.83
6.88	21333.3			6.88	8669.17
6.9	21450			6.9	8665
6.92	21275			6.92	8695.83
6.94	21216.7			6.94	8942.5
6.96	20933.3			6.96	8854.17
6.98	20941.7			6.98	8579.17
7	20566.7			7	8639.17
7.02	21016.7			7.02	8716.67
7.04	20958.3			7.04	8516.67
7.06	20883.3			7.06	8530
7.08	20225			7.08	8576.67
7.1	19883.3			7.1	8638.33
7.12	20483.3			7.12	8502.5
7.14	21383.3			7.14	8390.83
7.16	20850			7.16	8591.67
7.18	20358.3			7.18	8540
7.2	20041.7			7.2	8442.5
7.22	20008.3			7.22	8400
7.24	20941.7			7.24	8410.83
7.26	21375			7.26	8422.5
7.28	21300			7.28	8510
7.3	21491.7			7.3	8363.33
7.32	20458.3			7.32	8297.5
7.34	20950			7.34	8296.67
7.36	21466.7			7.36	8301.67
7.38	20675			7.38	8338.33
7.4	20783.3			7.4	8225
7.42	21716.7			7.42	8167.5
7.44	21758.3			7.44	8356.67
7.46	21183.3			7.46	8288.33
7.48	21291.7			7.48	8235
7.5	20883.3			7.5	8125.83
7.52	21758.3			7.52	8044.17
7.54	20683.3			7.54	8025
7.56	20158.3			7.56	8067.5
7.58	21108.3			7.58	8056.67
7.6	21691.7			7.6	8051.67
7.62	21983.3			7.62	8039.17
7.64	21966.7			7.64	8080.83
7.66	21566.7			7.66	8095
7.68	20733.3			7.68	8073.33
7.7	20841.7			7.7	8171.67
7.72	21033.3			7.72	8115
7.74	21825			7.74	8065.83
7.76	22325			7.76	8010.83
7.78	22591.7			7.78	8008.33
7.8	23608.3			7.8	7951.67
7.82	23591.7			7.82	7831.67
7.84	23850			7.84	7778.33
7.86	24325			7.86	7788.33
7.88	25408.3			7.88	7859.17
7.9	27550			7.9	7879.17
7.92	28758.3			7.92	7917.5
7.94	30075			7.94	7801.67
7.96	31916.7			7.96	7698.33
7.98	35133.3			7.98	7704.17
8	38866.7			8	7634.17
8.02	44200			8.02	7630.83
8.04	51083.3			8.04	7726.67
8.06	59766.7			8.06	7817.5
8.08	72991.7			8.08	7630
8.1	91258.3			8.1	7550
8.12	112258			8.12	7529.17
8.14	143683			8.14	7499.17
8.16	185933			8.16	7496.67
8.18	238658			8.18	7689.17
8.2	302117			8.2	7795.83
8.22	375708			8.22	7581.67
8.24	452158			8.24	7533.33
8.26	516850			8.26	7622.5
8.28	547117			8.28	7773.33
8.3	506517			8.3	7650
8.32	391617			8.32	7651.67
8.34	261625			8.34	7661.67
8.36	161975			8.36	7546.67
8.38	98341.7			8.38	7569.17
8.4	63358.3			8.4	7733.33
8.42	45858.3			8.42	7944.17
8.44	38000			8.44	8178.33
8.46	34633.3			8.46	8635
8.48	31891.7			8.48	9441.67
8.5	30333.3			8.5	10370
8.52	29200			8.52	10882.5
8.54	28791.7			8.54	11184.2
8.56	27633.3			8.56	11000.8
8.58	27241.7			8.58	10405.8
8.6	27125			8.6	9864.17
8.62	26266.7			8.62	9084.17
8.64	25858.3			8.64	8434.17
8.66	25225			8.66	7940
8.68	24950			8.68	7672.5
8.7	25216.7			8.7	7572.5
8.72	24966.7			8.72	7473.33
8.74	24300			8.74	7319.17
8.76	24583.3			8.76	7298.33
8.78	24950			8.78	7243.33
8.8	24683.3			8.8	7219.17
8.82	25191.7			8.82	7180
8.84	25650			8.84	7270
8.86	26183.3			8.86	7380
8.88	26616.7			8.88	7280.83
8.9	27350			8.9	7205
8.92	27475			8.92	7202.5
8.94	28566.7			8.94	7186.67
8.96	29791.7			8.96	7115
8.98	32533.3			8.98	7078.33
9	35416.7			9	7095.83
9.02	38950			9.02	7118.33
9.04	44150			9.04	7162.5
9.06	52358.3			9.06	7109.17
9.08	62100			9.08	7115.83
9.1	75316.7			9.1	7184.17
9.12	94083.3			9.12	7225.83
9.14	117592			9.14	7212.5
9.16	150000			9.16	7180.83
9.18	190367			9.18	7131.67
9.2	231125			9.2	7260
9.22	271883			9.22	7229.17
9.24	297625			9.24	7245.83
9.26	270242			9.26	7139.17
9.28	192283			9.28	7071.67
9.3	109750			9.3	7209.17
9.32	60591.7			9.32	7296.67
9.34	39816.7			9.34	7396.67
9.36	31633.3			9.36	7367.5
9.38	28475			9.38	7458.33
9.4	26925			9.4	7674.17
9.42	25625			9.42	7798.33
9.44	25225			9.44	8125
9.46	24500			9.46	8736.67
9.48	23475			9.48	9655
9.5	23725			9.5	10826.7
9.52	23050			9.52	11963.3
9.54	22116.7			9.54	12670
9.56	21458.3			9.56	12950
9.58	21625			9.58	12570
9.6	22108.3			9.6	11787.5
9.62	22050			9.62	10609.2
9.64	21200			9.64	9336.67
9.66	21283.3			9.66	8356.67
9.68	21000			9.68	7610
9.7	21116.7			9.7	7200
9.72	20866.7			9.72	6964.17
9.74	21025			9.74	6906.67
9.76	20825			9.76	6763.33
9.78	20258.3			9.78	6771.67
9.8	19991.7			9.8	6750
9.82	20508.3			9.82	6750
9.84	20116.7			9.84	6664.17
9.86	20250			9.86	6538.33
9.88	21141.7			9.88	6611.67
9.9	20708.3			9.9	6678.33
9.92	20241.7			9.92	6560
9.94	20308.3			9.94	6543.33
9.96	20083.3			9.96	6441.67
9.98	19100			9.98	6356.67
10	19716.7			10	6401.67
10.02	20391.7			10.02	6466.67
10.04	20091.7			10.04	6432.5
10.06	19558.3			10.06	6417.5
10.08	19208.3			10.08	6379.17
10.1	19475			10.1	6269.17
10.12	19883.3			10.12	6292.5
10.14	19266.7			10.14	6325.83
10.16	19350			10.16	6318.33
10.18	19633.3			10.18	6290
10.2	19350			10.2	6304.17
10.22	19616.7			10.22	6209.17
10.24	19108.3			10.24	6209.17
10.26	18450			10.26	6303.33
10.28	18575			10.28	6223.33
10.3	18600			10.3	6199.17
10.32	18733.3			10.32	6170.83
10.34	18933.3			10.34	6095
10.36	18658.3			10.36	6086.67
10.38	19091.7			10.38	6108.33
10.4	19575			10.4	6151.67
10.42	19408.3			10.42	6232.5
10.44	19483.3			10.44	6143.33
10.46	18841.7			10.46	6064.17
10.48	18700			10.48	6124.17
10.5	19008.3			10.5	6095
10.52	18641.7			10.52	6098.33
10.54	18241.7			10.54	6060
10.56	18850			10.56	5979.17
10.58	19141.7			10.58	5955.83
10.6	18900			10.6	5987.5
10.62	18966.7			10.62	6015.83
10.64	18741.7			10.64	6001.67
10.66	18516.7			10.66	5915.83
10.68	18683.3			10.68	5864.17
10.7	18633.3			10.7	5861.67
10.72	18441.7			10.72	5960
10.74	19333.3			10.74	6045.83
10.76	18891.7			10.76	5952.5
10.78	17975			10.78	5899.17
10.8	18425			10.8	5931.67
10.82	18491.7			10.82	5899.17
10.84	18341.7			10.84	5839.17
10.86	18150			10.86	5865.83
10.88	18241.7			10.88	5900.83
10.9	18441.7			10.9	5899.17
10.92	18791.7			10.92	5915
10.94	18800			10.94	5883.33
10.96	19258.3			10.96	5878.33
10.98	19341.7			10.98	5810.83
11	19216.7			11	5763.33
11.02	19925			11.02	5855.83
11.04	19900			11.04	5700
11.06	20216.7			11.06	5636.67
11.08	20516.7			11.08	5647.5
11.1	20575			11.1	5597.5
11.12	21408.3			11.12	5621.67
11.14	22000			11.14	5634.17
11.16	22716.7			11.16	5573.33
11.18	23875			11.18	5600
11.2	24775			11.2	5683.33
11.22	25550			11.22	5664.17
11.24	27291.7			11.24	5588.33
11.26	29416.7			11.26	5558.33
11.28	31575			11.28	5589.17
11.3	33483.3			11.3	5547.5
11.32	36933.3			11.32	5500.83
11.34	40766.7			11.34	5525
11.36	43341.7			11.36	5573.33
11.38	46966.7			11.38	5529.17
11.4	49341.7			11.4	5583.33
11.42	50225			11.42	5620
11.44	51600			11.44	5603.33
11.46	50675			11.46	5558.33
11.48	48658.3			11.48	5525.83
11.5	46608.3			11.5	5606.67
11.52	44641.7			11.52	5630.83
11.54	44750			11.54	5639.17
11.56	44825			11.56	5646.67
11.58	44675			11.58	5564.17
11.6	45233.3			11.6	5490
11.62	46733.3			11.62	5417.5
11.64	47150			11.64	5398.33
11.66	47166.7			11.66	5374.17
11.68	46366.7			11.68	5372.5
11.7	44233.3			11.7	5430
11.72	43241.7			11.72	5386.67
11.74	42891.7			11.74	5342.5
11.76	41408.3			11.76	5373.33
11.78	40016.7			11.78	5305.83
11.8	39108.3			11.8	5295.83
11.82	39041.7			11.82	5335.83
11.84	39791.7			11.84	5310
11.86	41183.3			11.86	5312.5
11.88	41975			11.88	5346.67
11.9	43075			11.9	5348.33
11.92	44191.7			11.92	5370.83
11.94	45241.7			11.94	5355.83
11.96	45775			11.96	5293.33
11.98	44750			11.98	5292.5
12	42491.7			12	5300
12.02	39533.3			12.02	5308.33
12.04	36141.7			12.04	5303.33
12.06	33583.3			12.06	5280
12.08	32125			12.08	5240.83
12.1	30991.7			12.1	5219.17
12.12	30541.7			12.12	5180
12.14	30416.7			12.14	5310.83
12.16	31150			12.16	5410
12.18	33600			12.18	5359.17
12.2	37083.3			12.2	5272.5
12.22	41750			12.22	5160.83
12.24	48108.3			12.24	5110
12.26	56241.7			12.26	5058.33
12.28	66000			12.28	5002.5
12.3	78175			12.3	5069.17
12.32	92241.7			12.32	5085.83
12.34	105683			12.34	5123.33
12.36	117333			12.36	5140
12.38	122267			12.38	5096.67
12.4	116500			12.4	5098.33
12.42	101000			12.42	5101.67
12.44	80366.7			12.44	5142.5
12.46	59175			12.46	5182.5
12.48	42425			12.48	5105.83
12.5	32908.3			12.5	5044.17
12.52	27516.7			12.52	5097.5
12.54	24500			12.54	5132.5
12.56	23416.7			12.56	5055
12.58	22800			12.58	4990
12.6	22191.7			12.6	4975.83
12.62	22233.3			12.62	5089.17
12.64	22408.3			12.64	5147.5
12.66	22608.3			12.66	5042.5
12.68	22866.7			12.68	4991.67
12.7	22683.3			12.7	5006.67
12.72	22475			12.72	5015.83
12.74	22891.7			12.74	4984.17
12.76	23983.3			12.76	4970
12.78	24883.3			12.78	4960
12.8	25733.3			12.8	5019.17
12.82	26725			12.82	5050
12.84	27608.3			12.84	4920.83
12.86	29133.3			12.86	4876.67
12.88	30525			12.88	4935
12.9	31791.7			12.9	4957.5
12.92	32966.7			12.92	4983.33
12.94	32941.7			12.94	5035.83
12.96	31900			12.96	5050
12.98	31350			12.98	5032.5
13	31866.7			13	4989.17
13.02	32733.3			13.02	4930.83
13.04	33216.7			13.04	4918.33
13.06	32991.7			13.06	4871.67
13.08	32550			13.08	4833.33
13.1	32100			13.1	4839.17
13.12	31750			13.12	4792.5
13.14	30933.3			13.14	4800.83
13.16	29891.7			13.16	4810.83
13.18	29666.7			13.18	4757.5
13.2	29691.7			13.2	4787.5
13.22	29333.3			13.22	4845
13.24	29308.3			13.24	4823.33
13.26	29500			13.26	4857.5
13.28	28850			13.28	4930.83
13.3	27183.3			13.3	4885
13.32	25516.7			13.32	4805
13.34	23700			13.34	4769.17
13.36	22141.7			13.36	4788.33
13.38	21233.3			13.38	4776.67
13.4	20133.3			13.4	4761.67
13.42	19683.3			13.42	4773.33
13.44	19783.3			13.44	4821.67
13.46	19025			13.46	4875.83
13.48	18291.7			13.48	4832.5
13.5	18525			13.5	4790.83
13.52	18591.7			13.52	4752.5
13.54	18141.7			13.54	4710
13.56	17816.7			13.56	4740
13.58	17800			13.58	4730.83
13.6	17725			13.6	4730.83
13.62	17483.3			13.62	4770
13.64	17150			13.64	4728.33
13.66	17058.3			13.66	4678.33
13.68	17341.7			13.68	4715
13.7	17108.3			13.7	4802.5
13.72	17675			13.72	4754.17
13.74	18558.3			13.74	4703.33
13.76	18458.3			13.76	4726.67
13.78	18250			13.78	4706.67
13.8	18441.7			13.8	4690.83
13.82	18666.7			13.82	4686.67
13.84	18933.3			13.84	4731.67
13.86	19375			13.86	4757.5
13.88	18816.7			13.88	4725.83
13.9	18100			13.9	4729.17
13.92	17675			13.92	4664.17
13.94	17300			13.94	4647.5
13.96	17425			13.96	4720
13.98	17166.7			13.98	4750
14	16933.3			14	4675
14.02	17100			14.02	4654.17
14.04	17025			14.04	4705.83
14.06	17141.7			14.06	4727.5
14.08	17191.7			14.08	4758.33
14.1	16325			14.1	4711.67
14.12	16466.7			14.12	4608.33
14.14	16950			14.14	4563.33
14.16	17083.3			14.16	4629.17
14.18	17600			14.18	4665
14.2	17133.3			14.2	4707.5
14.22	16616.7			14.22	4766.67
14.24	16575			14.24	4716.67
14.26	16683.3			14.26	4685.83
14.28	16733.3			14.28	4720
14.3	16491.7			14.3	4690.83
14.32	16766.7			14.32	4681.67
14.34	17258.3			14.34	4744.17
14.36	17208.3			14.36	4739.17
14.38	16566.7			14.38	4725
14.4	16300			14.4	4680.83
14.42	16516.7			14.42	4638.33
14.44	16375			14.44	4651.67
14.46	16666.7			14.46	4585
14.48	16925			14.48	4580.83
14.5	16591.7			14.5	4604.17
14.52	16458.3			14.52	4622.5
14.54	16491.7			14.54	4577.5
14.56	16325			14.56	4552.5
14.58	16616.7			14.58	4569.17
14.6	16866.7			14.6	4531.67
14.62	16966.7			14.62	4530.83
14.64	17208.3			14.64	4649.17
14.66	17266.7			14.66	4648.33
14.68	17266.7			14.68	4595
14.7	17075			14.7	4590.83
14.72	16641.7			14.72	4531.67
14.74	16975			14.74	4570.83
14.76	17341.7			14.76	4609.17
14.78	16816.7			14.78	4631.67
14.8	16750			14.8	4662.5
14.82	17166.7			14.82	4655
14.84	17716.7			14.84	4665.83
14.86	17575			14.86	4658.33
14.88	17150			14.88	4598.33
14.9	16933.3			14.9	4573.33
14.92	16650			14.92	4575
14.94	16816.7			14.94	4555
14.96	17116.7			14.96	4620
14.98	17225			14.98	4640
15	17558.3			15	4577.5
15.02	17666.7			15.02	4513.33
15.04	17575			15.04	4546.67
15.06	17808.3			15.06	4512.5
15.08	17533.3			15.08	4547.5
15.1	17108.3			15.1	4583.33
15.12	16658.3			15.12	4565.83
15.14	16858.3			15.14	4624.17
15.16	17050			15.16	4620
15.18	16958.3			15.18	4551.67
15.2	16833.3			15.2	4557.5
15.22	16925			15.22	4595.83
15.24	17125			15.24	4581.67
15.26	16933.3			15.26	4521.67
15.28	16891.7			15.28	4609.17
15.3	17166.7			15.3	4667.5
15.32	16875			15.32	4547.5
15.34	17025			15.34	4450
15.36	16933.3			15.36	4536.67
15.38	16741.7			15.38	4590.83
15.4	16800			15.4	4580
15.42	16566.7			15.42	4601.67
15.44	17016.7			15.44	4649.17
15.46	17650			15.46	4596.67
15.48	17900			15.48	4623.33
15.5	17675			15.5	4630.83
15.52	17758.3			15.52	4585.83
15.54	18041.7			15.54	4566.67
15.56	18341.7			15.56	4550.83
15.58	18541.7			15.58	4548.33
15.6	19258.3			15.6	4522.5
15.62	19450			15.62	4574.17
15.64	19716.7			15.64	4602.5
15.66	20291.7			15.66	4573.33
15.68	20891.7			15.68	4566.67
15.7	22016.7			15.7	4590
15.72	23058.3			15.72	4528.33
15.74	24291.7			15.74	4459.17
15.76	26183.3			15.76	4507.5
15.78	28250			15.78	4573.33
15.8	29916.7			15.8	4584.17
15.82	31966.7			15.82	4591.67
15.84	33966.7			15.84	4630.83
15.86	35650			15.86	4612.5
15.88	36991.7			15.88	4593.33
15.9	37575			15.9	4588.33
15.92	37725			15.92	4565.83
15.94	37850			15.94	4622.5
15.96	37691.7			15.96	4616.67
15.98	37333.3			15.98	4622.5
16	36641.7			16	4650.83
16.02	36350			16.02	4604.17
16.04	36216.7			16.04	4541.67
16.06	35541.7			16.06	4452.5
16.08	33983.3			16.08	4512.5
16.1	33541.7			16.1	4596.67
16.12	33766.7			16.12	4610
16.14	33308.3			16.14	4535.83
16.16	32475			16.16	4527.5
16.18	31291.7			16.18	4556.67
16.2	30608.3			16.2	4568.33
16.22	30200			16.22	4506.67
16.24	29841.7			16.24	4518.33
16.26	30191.7			16.26	4590.83
16.28	31475			16.28	4607.5
16.3	34233.3			16.3	4565.83
16.32	37250			16.32	4585.83
16.34	41850			16.34	4575
16.36	47300			16.36	4495
16.38	54916.7			16.38	4575.83
16.4	65666.7			16.4	4695
16.42	77341.7			16.42	4672.5
16.44	91716.7			16.44	4659.17
16.46	109058			16.46	4615
16.48	128725			16.48	4611.67
16.5	150283			16.5	4661.67
16.52	170350			16.52	4641.67
16.54	184208			16.54	4603.33
16.56	187158			16.56	4600.83
16.58	172892			16.58	4615
16.6	142283			16.6	4683.33
16.62	106617			16.62	4680.83
16.64	74775			16.64	4656.67
16.66	50416.7			16.66	4748.33
16.68	35716.7			16.68	4838.33
16.7	28100			16.7	4991.67
16.72	25025			16.72	5104.17
16.74	23383.3			16.74	5099.17
16.76	22633.3			16.76	5089.17
16.78	21483.3			16.78	4974.17
16.8	20841.7			16.8	4865
16.82	20633.3			16.82	4804.17
16.84	20650			16.84	4790
16.86	20100			16.86	4715
16.88	19783.3			16.88	4660.83
16.9	19858.3			16.9	4650
16.92	19266.7			16.92	4598.33
16.94	19275			16.94	4620.83
16.96	19441.7			16.96	4613.33
16.98	19033.3			16.98	4565.83
17	18741.7			17	4584.17
17.02	18508.3			17.02	4626.67
17.04	18458.3			17.04	4642.5
17.06	18183.3			17.06	4643.33
17.08	17858.3			17.08	4594.17
17.1	18050			17.1	4654.17
17.12	18675			17.12	4726.67
17.14	18425			17.14	4697.5
17.16	18175			17.16	4648.33
17.18	18283.3			17.18	4567.5
17.2	18191.7			17.2	4580.83
17.22	18300			17.22	4648.33
17.24	18125			17.24	4658.33
17.26	18016.7			17.26	4610
17.28	17983.3			17.28	4549.17
17.3	17933.3			17.3	4581.67
17.32	17716.7			17.32	4645.83
17.34	17616.7			17.34	4638.33
17.36	17758.3			17.36	4587.5
17.38	18133.3			17.38	4611.67
17.4	17725			17.4	4598.33
17.42	17983.3			17.42	4587.5
17.44	18141.7			17.44	4602.5
17.46	17991.7			17.46	4630.83
17.48	17950			17.48	4578.33
17.5	18141.7			17.5	4571.67
17.52	17841.7			17.52	4596.67
17.54	18150			17.54	4530.83
17.56	18575			17.56	4581.67
17.58	18033.3			17.58	4643.33
17.6	18091.7			17.6	4641.67
17.62	18233.3			17.62	4670
17.64	18716.7			17.64	4701.67
17.66	18366.7			17.66	4705
17.68	18216.7			17.68	4660
17.7	18800			17.7	4595.83
17.72	19250			17.72	4559.17
17.74	19241.7			17.74	4652.5
17.76	19475			17.76	4707.5
17.78	20066.7			17.78	4730.83
17.8	20383.3			17.8	4661.67
17.82	20308.3			17.82	4655.83
17.84	20666.7			17.84	4696.67
17.86	21516.7			17.86	4682.5
17.88	22633.3			17.88	4696.67
17.9	23100			17.9	4734.17
17.92	24033.3			17.92	4763.33
17.94	25333.3			17.94	4731.67
17.96	26866.7			17.96	4703.33
17.98	28858.3			17.98	4704.17
18	29991.7			18	4670.83
18.02	32150			18.02	4605.83
18.04	34608.3			18.04	4635
18.06	37116.7			18.06	4700.83
18.08	39991.7			18.08	4664.17
18.1	42783.3			18.1	4695
18.12	44900			18.12	4755.83
18.14	47225			18.14	4679.17
18.16	49883.3			18.16	4700.83
18.18	51191.7			18.18	4789.17
18.2	52000			18.2	4741.67
18.22	51000			18.22	4728.33
18.24	48833.3			18.24	4753.33
18.26	46733.3			18.26	4708.33
18.28	45841.7			18.28	4704.17
18.3	45150			18.3	4757.5
18.32	44975			18.32	4720.83
18.34	45358.3			18.34	4683.33
18.36	46225			18.36	4767.5
18.38	47750			18.38	4805.83
18.4	49808.3			18.4	4711.67
18.42	52825			18.42	4680.83
18.44	55733.3			18.44	4808.33
18.46	58283.3			18.46	4867.5
18.48	58991.7			18.48	4833.33
18.5	57266.7			18.5	4849.17
18.52	52200			18.52	4786.67
18.54	46858.3			18.54	4719.17
18.56	41916.7			18.56	4770
18.58	38933.3			18.58	4780
18.6	37383.3			18.6	4713.33
18.62	37016.7			18.62	4699.17
18.64	37091.7			18.64	4824.17
18.66	38583.3			18.66	4783.33
18.68	38983.3			18.68	4860.83
18.7	40291.7			18.7	4919.17
18.72	42833.3			18.72	4909.17
18.74	45208.3			18.74	4939.17
18.76	46758.3			18.76	5008.33
18.78	49475			18.78	5082.5
18.8	52508.3			18.8	5067.5
18.82	55500			18.82	4956.67
18.84	56908.3			18.84	5015
18.86	59541.7			18.86	5022.5
18.88	62808.3			18.88	5010
18.9	65283.3			18.9	4987.5
18.92	66816.7			18.92	4918.33
18.94	66025			18.94	4958.33
18.96	65716.7			18.96	5005.83
18.98	63400			18.98	5030.83
19	58741.7			19	4940.83
19.02	54150			19.02	4888.33
19.04	50941.7			19.04	4886.67
19.06	46158.3			19.06	4915
19.08	42175			19.08	4909.17
19.1	39650			19.1	4905.83
19.12	37708.3			19.12	4894.17
19.14	35833.3			19.14	4907.5
19.16	34200			19.16	4921.67
19.18	32775			19.18	4884.17
19.2	31041.7			19.2	4901.67
19.22	29775			19.22	4909.17
19.24	28150			19.24	4854.17
19.26	26650			19.26	4921.67
19.28	24833.3			19.28	4881.67
19.3	23733.3			19.3	4878.33
19.32	22358.3			19.32	4826.67
19.34	21316.7			19.34	4795
19.36	21008.3			19.36	4895.83
19.38	20575			19.38	4882.5
19.4	20308.3			19.4	4884.17
19.42	20125			19.42	4896.67
19.44	19658.3			19.44	4888.33
19.46	19758.3			19.46	4918.33
19.48	19591.7			19.48	4964.17
19.5	19075			19.5	4973.33
19.52	19425			19.52	4875.83
19.54	19475			19.54	4883.33
19.56	19100			19.56	4881.67
19.58	18733.3			19.58	4894.17
19.6	19466.7			19.6	4949.17
19.62	19325			19.62	4934.17
19.64	19458.3			19.64	4943.33
19.66	19266.7			19.66	4984.17
19.68	18883.3			19.68	4985
19.7	18941.7			19.7	4949.17
19.72	19058.3			19.72	4979.17
19.74	18475			19.74	4863.33
19.76	18750			19.76	4950
19.78	19225			19.78	4946.67
19.8	19250			19.8	4945.83
19.82	18600			19.82	5047.5
19.84	18691.7			19.84	5072.5
19.86	18958.3			19.86	4958.33
19.88	18550			19.88	4930
19.9	19016.7			19.9	4930
19.92	19708.3			19.92	4954.17
19.94	19750			19.94	4903.33
19.96	20175			19.96	4971.67
19.98	20508.3			19.98	4970
20	21066.7			20	4938.33
20.02	22041.7			20.02	4865
20.04	23358.3			20.04	4887.5
20.06	24300			20.06	4910.83
20.08	25333.3			20.08	5052.5
20.1	26841.7			20.1	4997.5
20.12	28641.7			20.12	4912.5
20.14	30883.3			20.14	4975.83
20.16	33100			20.16	5052.5
20.18	35733.3			20.18	5053.33
20.2	37891.7			20.2	5049.17
20.22	40508.3			20.22	5057.5
20.24	41633.3			20.24	5105.83
20.26	40408.3			20.26	5078.33
20.28	37725			20.28	4925
20.3	33908.3			20.3	4960
20.32	29425			20.32	5059.17
20.34	25625			20.34	5011.67
20.36	23366.7			20.36	5005
20.38	21616.7			20.38	5080.83
20.4	20783.3			20.4	5097.5
20.42	20383.3			20.42	5044.17
20.44	20608.3			20.44	5026.67
20.46	20491.7			20.46	5009.17
20.48	19883.3			20.48	5046.67
20.5	19491.7			20.5	5056.67
20.52	20225			20.52	5012.5
20.54	20300			20.54	5075.83
20.56	20141.7			20.56	5098.33
20.58	19650			20.58	5083.33
20.6	19650			20.6	5159.17
20.62	19558.3			20.62	5050
20.64	19725			20.64	5077.5
20.66	19750			20.66	5154.17
20.68	19616.7			20.68	5107.5
20.7	19400			20.7	5064.17
20.72	19308.3			20.72	5077.5
20.74	20058.3			20.74	5149.17
20.76	20158.3			20.76	5177.5
20.78	19458.3			20.78	5131.67
20.8	19475			20.8	5106.67
20.82	20200			20.82	5107.5
20.84	19925			20.84	5100.83
20.86	20150			20.86	5116.67
20.88	20166.7			20.88	5106.67
20.9	20066.7			20.9	5129.17
20.92	20050			20.92	5125
20.94	20783.3			20.94	5195
20.96	20325			20.96	5118.33
20.98	20216.7			20.98	5087.5
21	20366.7			21	5158.33
21.02	20041.7			21.02	5219.17
21.04	20766.7			21.04	5112.5
21.06	20066.7			21.06	5153.33
21.08	19800			21.08	5182.5
21.1	20100			21.1	5212.5
21.12	19725			21.12	5190
21.14	19900			21.14	5098.33
21.16	19383.3			21.16	5148.33
21.18	19716.7			21.18	5209.17
21.2	19125			21.2	5170
21.22	19341.7			21.22	5197.5
21.24	19891.7			21.24	5215.83
21.26	19533.3			21.26	5250.83
21.28	19491.7			21.28	5226.67
21.3	19650			21.3	5220.83
21.32	20291.7			21.32	5156.67
21.34	20591.7			21.34	5125
21.36	21183.3			21.36	5155
21.38	21533.3			21.38	5288.33
21.4	21658.3			21.4	5199.17
21.42	22116.7			21.42	5116.67
21.44	22725			21.44	5203.33
21.46	23850			21.46	5270.83
21.48	24991.7			21.48	5176.67
21.5	26233.3			21.5	5213.33
21.52	27358.3			21.52	5256.67
21.54	28650			21.54	5361.67
21.56	30516.7			21.56	5193.33
21.58	31666.7			21.58	5231.67
21.6	33200			21.6	5217.5
21.62	34216.7			21.62	5255
21.64	33300			21.64	5196.67
21.66	32333.3			21.66	5227.5
21.68	31066.7			21.68	5304.17
21.7	30058.3			21.7	5273.33
21.72	29133.3			21.72	5285.83
21.74	29175			21.74	5261.67
21.76	28658.3			21.76	5237.5
21.78	28075			21.78	5280
21.8	28250			21.8	5221.67
21.82	28458.3			21.82	5225.83
21.84	28275			21.84	5250.83
21.86	27950			21.86	5285
21.88	27766.7			21.88	5275.83
21.9	27758.3			21.9	5263.33
21.92	27050			21.92	5169.17
21.94	27583.3			21.94	5282.5
21.96	27333.3			21.96	5229.17
21.98	26525			21.98	5232.5
22	26983.3			22	5295
22.02	26500			22.02	5332.5
22.04	25733.3			22.04	5325
22.06	25591.7			22.06	5228.33
22.08	25075			22.08	5372.5
22.1	23641.7			22.1	5247.5
22.12	22600			22.12	5296.67
22.14	22108.3			22.14	5238.33
22.16	21000			22.16	5159.17
22.18	20750			22.18	5132.5
22.2	20458.3			22.2	5233.33
22.22	19558.3			22.22	5290
22.24	19591.7			22.24	5268.33
22.26	19775			22.26	5189.17
22.28	19533.3			22.28	5255.83
22.3	19591.7			22.3	5184.17
22.32	19091.7			22.32	5233.33
22.34	19583.3			22.34	5282.5
22.36	19566.7			22.36	5228.33
22.38	19741.7			22.38	5193.33
22.4	19825			22.4	5175
22.42	19866.7			22.42	5262.5
22.44	19566.7			22.44	5240
22.46	19583.3			22.46	5197.5
22.48	19566.7			22.48	5277.5
22.5	19583.3			22.5	5280
22.52	19816.7			22.52	5276.67
22.54	19933.3			22.54	5263.33
22.56	20050			22.56	5353.33
22.58	20525			22.58	5347.5
22.6	21141.7			22.6	5338.33
22.62	21300			22.62	5371.67
22.64	20900			22.64	5280
22.66	20350			22.66	5207.5
22.68	20458.3			22.68	5298.33
22.7	21325			22.7	5348.33
22.72	21866.7			22.72	5291.67
22.74	21450			22.74	5242.5
22.76	21408.3			22.76	5396.67
22.78	21758.3			22.78	5350.83
22.8	22141.7			22.8	5370.83
22.82	23133.3			22.82	5320.83
22.84	23791.7			22.84	5237.5
22.86	24341.7			22.86	5315
22.88	23691.7			22.88	5341.67
22.9	24200			22.9	5329.17
22.92	24991.7			22.92	5265
22.94	24975			22.94	5320
22.96	25391.7			22.96	5380.83
22.98	25408.3			22.98	5340
23	24941.7			23	5289.17
23.02	25083.3			23.02	5384.17
23.04	25058.3			23.04	5253.33
23.06	24825			23.06	5242.5
23.08	24483.3			23.08	5240
23.1	24575			23.1	5300.83
23.12	24083.3			23.12	5325
23.14	24041.7			23.14	5273.33
23.16	24116.7			23.16	5257.5
23.18	23941.7			23.18	5375.83
23.2	23550			23.2	5317.5
23.22	23908.3			23.22	5234.17
23.24	23275			23.24	5215
23.26	23416.7			23.26	5218.33
23.28	23675			23.28	5255.83
23.3	23516.7			23.3	5315.83
23.32	23508.3			23.32	5415
23.34	23250			23.34	5241.67
23.36	22866.7			23.36	5349.17
23.38	22458.3			23.38	5370.83
23.4	22166.7			23.4	5344.17
23.42	22008.3			23.42	5283.33
23.44	21816.7			23.44	5391.67
23.46	22041.7			23.46	5330
23.48	21283.3			23.48	5323.33
23.5	21741.7			23.5	5345.83
23.52	21541.7			23.52	5371.67
23.54	20725			23.54	5340
23.56	21066.7			23.56	5214.17
23.58	21125			23.58	5190.83
23.6	21150			23.6	5278.33
23.62	20958.3			23.62	5259.17
23.64	20350			23.64	5213.33
23.66	21100			23.66	5361.67
23.68	21100			23.68	5265.83
23.7	20916.7			23.7	5238.33
23.72	21200			23.72	5276.67
23.74	21008.3			23.74	5244.17
23.76	20708.3			23.76	5210
23.78	20741.7			23.78	5211.67
23.8	21733.3			23.8	5272.5
23.82	21350			23.82	5360
23.84	20208.3			23.84	5263.33
23.86	20900			23.86	5283.33
23.88	20850			23.88	5315
23.9	20783.3			23.9	5370
23.92	20791.7			23.92	5322.5
23.94	20116.7			23.94	5250.83
23.96	20783.3			23.96	5246.67
23.98	20075			23.98	5303.33
24	20675			24	5305
24.02	20908.3			24.02	5266.67
24.04	20250			24.04	5386.67
24.06	20558.3			24.06	5335.83
24.08	20933.3			24.08	5304.17
24.1	21400			24.1	5332.5
24.12	19983.3			24.12	5338.33
24.14	20383.3			24.14	5217.5
24.16	20525			24.16	5183.33
24.18	20375			24.18	5258.33
24.2	20133.3			24.2	5282.5
24.22	20366.7			24.22	5215.83
24.24	20208.3			24.24	5196.67
24.26	20225			24.26	5225
24.28	20658.3			24.28	5264.17
24.3	20275			24.3	5290
24.32	20583.3			24.32	5193.33
24.34	20550			24.34	5234.17
24.36	20266.7			24.36	5200.83
24.38	21350			24.38	5283.33
24.4	20958.3			24.4	5292.5
24.42	21433.3			24.42	5277.5
24.44	21591.7			24.44	5218.33
24.46	21633.3			24.46	5266.67
24.48	21525			24.48	5362.5
24.5	21825			24.5	5341.67
24.52	21925			24.52	5227.5
24.54	21516.7			24.54	5191.67
24.56	22066.7			24.56	5286.67
24.58	22525			24.58	5298.33
24.6	23366.7			24.6	5312.5
24.62	23691.7			24.62	5236.67
24.64	24975			24.64	5165.83
24.66	25808.3			24.66	5211.67
24.68	26400			24.68	5185.83
24.7	27700			24.7	5227.5
24.72	29158.3			24.72	5240
24.74	29891.7			24.74	5278.33
24.76	30816.7			24.76	5281.67
24.78	33083.3			24.78	5299.17
24.8	35241.7			24.8	5142.5
24.82	36408.3			24.82	5321.67
24.84	39141.7			24.84	5195.83
24.86	41366.7			24.86	5209.17
24.88	42500			24.88	5169.17
24.9	42608.3			24.9	5227.5
24.92	41816.7			24.92	5183.33
24.94	39491.7			24.94	5247.5
24.96	36300			24.96	5303.33
24.98	32683.3			24.98	5334.17
25	29925			25	5336.67
25.02	26850			25.02	5310
25.04	24483.3			25.04	5320
25.06	23050			25.06	5333.33
25.08	22275			25.08	5335.83
25.1	21750			25.1	5272.5
25.12	20991.7			25.12	5133.33
25.14	20833.3			25.14	5345.83
25.16	21008.3			25.16	5194.17
25.18	21558.3			25.18	5246.67
25.2	21158.3			25.2	5205
25.22	20616.7			25.22	5260
25.24	21033.3			25.24	5227.5
25.26	20325			25.26	5277.5
25.28	20683.3			25.28	5197.5
25.3	20700			25.3	5180
25.32	20491.7			25.32	5113.33
25.34	20758.3			25.34	5130
25.36	21333.3			25.36	5216.67
25.38	20708.3			25.38	5116.67
25.4	20700			25.4	5222.5
25.42	20950			25.42	5134.17
25.44	20908.3			25.44	5156.67
25.46	20733.3			25.46	5140
25.48	20100			25.48	5125.83
25.5	20308.3			25.5	5168.33
25.52	19866.7			25.52	5235.83
25.54	20291.7			25.54	5253.33
25.56	20291.7			25.56	5205.83
25.58	20358.3			25.58	5135.83
25.6	20000			25.6	5226.67
25.62	20275			25.62	5215.83
25.64	20341.7			25.64	5123.33
25.66	20808.3			25.66	5170.83
25.68	20900			25.68	5162.5
25.7	20766.7			25.7	5186.67
25.72	20925			25.72	5176.67
25.74	21208.3			25.74	5170.83
25.76	21808.3			25.76	5266.67
25.78	21675			25.78	5121.67
25.8	21816.7			25.8	5201.67
25.82	22575			25.82	5127.5
25.84	22991.7			25.84	5210
25.86	22741.7			25.86	5240
25.88	23550			25.88	5174.17
25.9	23916.7			25.9	5059.17
25.92	23366.7			25.92	5090.83
25.94	24433.3			25.94	5109.17
25.96	24833.3			25.96	5115
25.98	23791.7			25.98	5093.33
26	24466.7			26	5150
26.02	23641.7			26.02	5183.33
26.04	23258.3			26.04	5135.83
26.06	22991.7			26.06	5126.67
26.08	23058.3			26.08	5073.33
26.1	22983.3			26.1	5072.5
26.12	22933.3			26.12	4980.83
26.14	23316.7			26.14	5040
26.16	22583.3			26.16	5020
26.18	22950			26.18	4963.33
26.2	22516.7			26.2	5004.17
26.22	21766.7			26.22	5145.83
26.24	22050			26.24	5129.17
26.26	22866.7			26.26	5095.83
26.28	23075			26.28	5130
26.3	23941.7			26.3	5110.83
26.32	23425			26.32	5166.67
26.34	24166.7			26.34	5037.5
26.36	24216.7			26.36	5092.5
26.38	24650			26.38	5104.17
26.4	25650			26.4	5129.17
26.42	26458.3			26.42	5111.67
26.44	26566.7			26.44	5006.67
26.46	28125			26.46	5085
26.48	29333.3			26.48	4955
26.5	29583.3			26.5	5020
26.52	31016.7			26.52	4984.17
26.54	32333.3			26.54	5046.67
26.56	34066.7			26.56	4929.17
26.58	35750			26.58	5034.17
26.6	36158.3			26.6	5110.83
26.62	34766.7			26.62	5016.67
26.64	33133.3			26.64	5026.67
26.66	31150			26.66	5047.5
26.68	29825			26.68	5088.33
26.7	26825			26.7	5138.33
26.72	25050			26.72	5061.67
26.74	23491.7			26.74	5141.67
26.76	22891.7			26.76	5092.5
26.78	22025			26.78	5014.17
26.8	21441.7			26.8	4984.17
26.82	20575			26.82	5010
26.84	20833.3			26.84	5023.33
26.86	20733.3			26.86	4926.67
26.88	20583.3			26.88	5035
26.9	20325			26.9	4965.83
26.92	19750			26.92	4900
26.94	19366.7			26.94	5017.5
26.96	19683.3			26.96	4869.17
26.98	19933.3			26.98	5109.17
27	19391.7			27	4980
27.02	19591.7			27.02	5034.17
27.04	20000			27.04	5074.17
27.06	19566.7			27.06	5030
27.08	19258.3			27.08	4933.33
27.1	19641.7			27.1	4885
27.12	20000			27.12	4916.67
27.14	19900			27.14	4987.5
27.16	19800			27.16	4922.5
27.18	20000			27.18	4891.67
27.2	19641.7			27.2	4908.33
27.22	19683.3			27.22	4883.33
27.24	19283.3			27.24	4916.67
27.26	19825			27.26	4932.5
27.28	19575			27.28	4900
27.3	19250			27.3	4913.33
27.32	19750			27.32	4947.5
27.34	19733.3			27.34	4890
27.36	20433.3			27.36	4919.17
27.38	20008.3			27.38	4980.83
27.4	20183.3			27.4	4920
27.42	19850			27.42	4835.83
27.44	20291.7			27.44	4845
27.46	20525			27.46	4945
27.48	21575			27.48	4909.17
27.5	21583.3			27.5	4793.33
27.52	21650			27.52	4858.33
27.54	21933.3			27.54	4934.17
27.56	22541.7			27.56	4798.33
27.58	22108.3			27.58	4899.17
27.6	23016.7			27.6	4904.17
27.62	24025			27.62	4958.33
27.64	24208.3			27.64	4932.5
27.66	24133.3			27.66	4958.33
27.68	24541.7			27.68	4924.17
27.7	25116.7			27.7	4819.17
27.72	26241.7			27.72	4804.17
27.74	26625			27.74	4886.67
27.76	27541.7			27.76	4855
27.78	29116.7			27.78	4730
27.8	30950			27.8	4853.33
27.82	31133.3			27.82	4813.33
27.84	31691.7			27.84	4834.17
27.86	30591.7			27.86	4846.67
27.88	28533.3			27.88	4859.17
27.9	27641.7			27.9	4810
27.92	27400			27.92	4743.33
27.94	26358.3			27.94	4720
27.96	25133.3			27.96	4895
27.98	25100			27.98	4820
28	25283.3			28	4859.17
28.02	26408.3			28.02	4769.17
28.04	27100			28.04	4798.33
28.06	27191.7			28.06	4815.83
28.08	26983.3			28.08	4778.33
28.1	26766.7			28.1	4865.83
28.12	26641.7			28.12	4824.17
28.14	26691.7			28.14	4979.17
28.16	26575			28.16	4905.83
28.18	26725			28.18	4827.5
28.2	26491.7			28.2	4808.33
28.22	26133.3			28.22	4795.83
28.24	25850			28.24	4765.83
28.26	25033.3			28.26	4769.17
28.28	24775			28.28	4761.67
28.3	24583.3			28.3	4695
28.32	24050			28.32	4814.17
28.34	24008.3			28.34	4828.33
28.36	23741.7			28.36	4761.67
28.38	22975			28.38	4698.33
28.4	22325			28.4	4706.67
28.42	22441.7			28.42	4816.67
28.44	22066.7			28.44	4692.5
28.46	22100			28.46	4725.83
28.48	21275			28.48	4779.17
28.5	21125			28.5	4705.83
28.52	21566.7			28.52	4844.17
28.54	21508.3			28.54	4905.83
28.56	21283.3			28.56	4871.67
28.58	20916.7			28.58	4790
28.6	20600			28.6	4874.17
28.62	20000			28.62	4779.17
28.64	19950			28.64	4778.33
28.66	20583.3			28.66	4769.17
28.68	19866.7			28.68	4726.67
28.7	19500			28.7	4749.17
28.72	19741.7			28.72	4668.33
28.74	19425			28.74	4640
28.76	20116.7			28.76	4698.33
28.78	20100			28.78	4717.5
28.8	20741.7			28.8	4734.17
28.82	20433.3			28.82	4675
28.84	20416.7			28.84	4625.83
28.86	21175			28.86	4622.5
28.88	20850			28.88	4659.17
28.9	22441.7			28.9	4686.67
28.92	23383.3			28.92	4607.5
28.94	23416.7			28.94	4586.67
28.96	23925			28.96	4631.67
28.98	25600			28.98	4685
29	26400			29	4626.67
29.02	27816.7			29.02	4579.17
29.04	28833.3			29.04	4584.17
29.06	29008.3			29.06	4605
29.08	28141.7			29.08	4529.17
29.1	26808.3			29.1	4565.83
29.12	25533.3			29.12	4539.17
29.14	23808.3			29.14	4560
29.16	22916.7			29.16	4560.83
29.18	21891.7			29.18	4608.33
29.2	21258.3			29.2	4587.5
29.22	19933.3			29.22	4665.83
29.24	19775			29.24	4602.5
29.26	19808.3			29.26	4529.17
29.28	19583.3			29.28	4616.67
29.3	20250			29.3	4600
29.32	19850			29.32	4594.17
29.34	20550			29.34	4515
29.36	19925			29.36	4527.5
29.38	20691.7			29.38	4549.17
29.4	20350			29.4	4448.33
29.42	20241.7			29.42	4447.5
29.44	20391.7			29.44	4516.67
29.46	20858.3			29.46	4517.5
29.48	20583.3			29.48	4482.5
29.5	20450			29.5	4337.5
29.52	20233.3			29.52	4471.67
29.54	21041.7			29.54	4477.5
29.56	21200			29.56	4465
29.58	21525			29.58	4445.83
29.6	21416.7			29.6	4500
29.62	20850			29.62	4424.17
29.64	20400			29.64	4436.67
29.66	20675			29.66	4415
29.68	20066.7			29.68	4510
29.7	20391.7			29.7	4423.33
29.72	21333.3			29.72	4455.83
29.74	20866.7			29.74	4488.33
29.76	20725			29.76	4428.33
29.78	20591.7			29.78	4365.83
29.8	20408.3			29.8	4378.33
29.82	20025			29.82	4352.5
29.84	20600			29.84	4255
29.86	20641.7			29.86	4369.17
29.88	21050			29.88	4311.67
29.9	22158.3			29.9	4323.33
29.92	22566.7			29.92	4275
29.94	22375			29.94	4369.17
29.96	22400			29.96	4275
29.98	23158.3			29.98	4283.33
30	23733.3			30	4270

## Sheet: Figure 5b
Supported MIL-100 (Fe) powder				MIL-100 (Fe) powder			Soft nanobrush			MIL-100 (Fe) nanoarray (2 µL)				MIL-100 (Fe) nanoarray (6 µL)				MIL-100 (Fe) nanoarray (16 µL)
Temp.(℃)	Conv.(%)			Temp.(℃)	Conv.(%)		Temp.(℃)	Conv.(%)		Temp.(℃)	Conv.(%)			Temp.(℃)	Conv.(%)			Temp.(℃)	Conv.(%)
130	0.64			130	13.9		130	4.79		130	4.92			130	10.06			130	8.46
140	6.05			140	20.59		140	10.71		140	8.37			140	14.05			140	16.65
150	15.13			150	20.66		150	23		150	18.56			150	21.16			150	32.55
160	18.52			160	21.23		160	31.95		160	32.39			160	35.27			160	55.95
170	22.26			170	25.53		170	41.41		170	39.53			170	61.97			170	66.51
180	30.29			180	32.3		180	51.25		180	62.8			180	70.82			180	76.05
190	40.85			190	46.11		190	68.88		190	74.36			190	78.42			190	81.06
200	49.01			200	53.4		200	90.77		200	88.83			200	100			200	93.96
210	58.25			210	63.88		210	90.21		210	95.91			210	100			210	100
220	64.74			220	79.98		220	92.05		220	100			220	100			220	100
230	80.02			230	90.34		230	93.1		230	100			230	100			230	100

## Sheet: Figure 5c
	Temp.(℃)	Selectivity (%)
		DMM	FA	DME	MF
MIL-100 (Fe) powder	160	54.57	21.44	8.3	15.69
Supported MIL-100 (Fe)	160	67.53	20.64	1.06	10.77
Soft nanobrush	160	27.26	24.4	1.39	46.95
MIL-100 (Fe) nanoarray (2 µL)	160	0	77.93	2.43	19.64
MIL-100 (Fe) nanoarray (6 µL)	160	0	76.88	0	23.12
MIL-100 (Fe) nanoarray (16 µL)	160	0	72.77	0	27.23

## Sheet: Figure 5e
MPAV2 (21.5 wt%)-doped MIL-100 (Fe) nanoarray (16 µL)			MIL-100 (Fe) nanoarray (16 µL)				MPAV2 nanoarray			MPAV2 powder			MPAV2 (11.1 wt%)-doped MIL-100 (Fe) nanoarray (16 µL)MPAV2 (11.1 wt%)-doped MIL-100 (Fe) nanoarray (16 µL)			MPAV2 (71.0 wt%)-doped MIL-100 (Fe) nanoarray (16 µL)
Temp.(℃)	Conv.(%)		Temp.(℃)	Conv.(%)			Temp.(℃)	Conv.(%)		Temp.(℃)	Conv.(%)		Temp.(℃)	Conv.(%)		Temp.(℃)	Conv.(%)
130	10.24		130	8.46			130	12.79		130	8.61		130	7.3		130	10.96
140	19.23		140	16.65			140	17.05		140	12.5		140	14.51		140	20.92
150	35.12		150	32.55			150	24.07		150	15.59		150	17.27		150	25.13
160	48.18		160	55.95			160	43.35		160	29.24		160	31.99		160	31.03
170	71.77		170	66.51			170	46.27		170	29.65		170	48.41		170	36.73
180	77.13		180	76.05			180	59.47		180	38.37		180	69.38		180	56.68
190	82.05		190	81.06			190	77.49		190	47.4		190	78.2		190	64.73
200	86.84		200	93.96			200	89.34		200	58.48		200	93.64		200	82.34
210	92.03		210	100			210	91.2		210	65.9		210	94.72		210	97
220	100		220	100			220	97.34		220	72.41		220	100		220	98.29
230	100		230	100			230	100		230	81.64		230	100		230	100

## Sheet: Figure 5f
	Temp.(℃)	Selectivity (%)
		DMM	FA	DME	MF
MPAV2 (21.5 wt%)-doped MIL-100 (Fe) nanoarray (16 µL)	160	0	91.56	0	8.44
MIL-100 (Fe) nanoarray (16 µL)	160	0	72.77	0	27.23
MPAV2 nanoarray	160	38.59	31.96	0.2	29.25
MPAV2 powder	160	38.17	43.44	5.35	13.04
MPAV2 (11.1 wt%)-doped MIL-100 (Fe) nanoarray (16 µL)	160	0	72.65	1.81	25.54
MPAV2 (71.0 wt%)-doped MIL-100 (Fe) nanoarray (16 µL)	160	20.61	56.5	1.87	21.02

## Sheet: Figure 6d
Time(s)	Resistance (Ω)
0.01425	986957000
0.63729	986981000
1.25722	987120000
1.91392	987197000
2.5204	986769000
3.12593	986791000
3.74676	986402000
4.38402	986424000
5.01344	986481000
5.63026	986950000
6.24133	986681000
6.87965	986432000
7.50153	986247000
8.11715	986349000
8.73283	986081000
9.36388	986299000
9.98654	986311000
10.6127	985934000
11.2226	985480000
11.8358	985491000
12.443	985966000
13.0536	985993000
13.6732	986290000
14.3589	986767000
14.9748	986816000
15.6547	987139000
16.29	987314000
16.9173	987245000
17.5281	987130000
18.2294	987075000
18.8612	986525000
19.5325	986295000
20.1767	987329000
20.8573	987034000
21.497	987451000
22.113	986918000
22.7542	986539000
23.3666	986227000
24.0843	986438000
24.6979	987014000
25.3549	986893000
25.9737	987087000
26.6041	987496000
27.2143	987131000
27.8335	987296000
28.4561	986737000
29.0821	986742000
29.701	986868000
30.3189	987011000
30.933	986980000
31.5471	987451000
32.1622	987484000
32.7869	987784000
33.4219	987614000
34.045	987327000
34.6557	988070000
35.2701	987952000
35.9209	987909000
36.5342	987863000
37.1641	988610000
37.7952	988077000
38.4276	1022460000
39.0947	1117250000
39.7352	1243510000
40.353	1357140000
40.9733	1431010000
41.5994	1481280000
42.2138	1516240000
42.8389	1549080000
43.4682	1584310000
44.0883	1617550000
44.7048	1645380000
45.3797	1672920000
45.9968	1691580000
46.5965	1705130000
47.2147	1708210000
47.848	1714540000
48.4801	1716170000
49.0999	1714400000
49.7149	1709040000
50.332	1704070000
50.9446	1701960000
51.5615	1695210000
52.1744	1690900000
52.7915	1686470000
53.4013	1680710000
54.035	1677800000
54.6574	1674460000
55.3766	1673080000
56.0019	1669310000
56.6594	1669790000
57.2769	1665770000
57.8944	1664190000
58.5097	1664360000
59.1473	1660700000
59.8255	1662590000
60.4497	1656270000
61.0635	1655570000
61.6869	1652320000
62.3166	1650980000
62.9399	1645790000
63.5881	1644790000
64.2001	1641430000
64.8481	1636550000
65.4631	1631360000
66.1089	1632140000
66.7193	1628270000
67.3413	1626140000
67.9548	1624910000
68.582	1620230000
69.221	1619490000
69.8423	1615690000
70.4579	1614300000
71.1116	1613080000
71.7302	1611610000
72.347	1610090000
72.9623	1607580000
73.5826	1607060000
74.1924	1605710000
74.8183	1603220000
75.424	1600250000
76.0499	1601610000
76.7012	1599700000
77.3189	1601560000
77.9338	1598310000
78.5492	1598250000
79.1709	1596810000
79.811	1593470000
80.432	1594450000
81.0666	1594340000
81.6985	1596750000
82.3867	1593900000
83.0225	1592650000
83.6452	1593130000
84.3355	1589940000
84.9506	1595070000
85.5615	1592580000
86.2086	1589700000
86.8212	1590470000
87.4413	1588920000
88.0495	1589090000
88.6925	1588780000
89.2706	1595140000
89.8858	1589510000
90.4989	1589460000
91.1194	1591950000
91.7404	1589150000
92.3675	1588960000
92.9835	1589530000
93.5994	1585750000
94.2058	1589250000
94.8457	1592320000
95.4959	1589380000
96.1128	1587880000
96.7896	1589970000
97.4133	1588920000
98.0303	1585960000
98.6424	1589160000
99.2605	1588770000
99.8931	1591810000
100.527	1588630000
101.207	1590390000
101.847	1589160000
102.496	1590490000
103.188	1590050000
103.84	1590790000
104.506	1591270000
105.164	1591510000
105.814	1591280000
106.454	1592660000
107.078	1591370000
107.787	1592420000
108.418	1593570000
109.125	1591240000
109.762	1592510000
110.401	1592210000
111.028	1593380000
111.637	1592430000
112.273	1592240000
112.892	1595210000
113.502	1594350000
114.121	1595300000
114.759	1596470000
115.38	1594100000
115.998	1596150000
116.639	1597270000
117.251	1598310000
117.881	1597960000
118.501	1596070000
119.14	1597610000
119.746	1597570000
120.365	1598570000
120.982	1597820000
121.595	1600290000
122.211	1598430000
122.824	1594380000
123.471	1596360000
124.084	1600250000
124.737	1600010000
125.369	1605390000
125.981	1608830000
126.628	1615050000
127.238	1632110000
127.85	1602360000
128.488	1585950000
129.123	1570910000
129.764	1555760000
130.374	1538550000
130.983	1542520000
131.625	1554530000
132.25	1564560000
132.887	1567520000
133.506	1560580000
134.158	1553880000
134.771	1548720000
135.421	1538520000
136.065	1523200000
136.687	1511390000
137.304	1511050000
137.929	1505540000
138.611	1506010000
139.233	1490090000
139.863	1473330000
140.492	1476760000
141.174	1453430000
141.785	1437580000
142.413	1425480000
143.054	1413940000
143.735	1396050000
144.38	1387590000
144.988	1372450000
145.611	1363450000
146.281	1360370000
146.917	1359750000
147.589	1374750000
148.263	1360600000
148.893	1337660000
149.588	1329400000
150.201	1323670000
150.895	1308070000
151.518	1297530000
152.159	1294450000
152.825	1289060000
153.461	1287460000
154.112	1280770000
154.778	1277030000
155.403	1272990000
156.031	1269260000
156.657	1267980000
157.273	1260590000
157.888	1253380000
158.493	1249760000
159.12	1247240000
159.746	1245870000
160.415	1227300000
161.042	1220080000
161.663	1218970000
162.272	1219270000
162.912	1226630000
163.527	1225910000
164.129	1226170000
164.799	1221830000
165.41	1213970000
166.048	1210890000
166.682	1207020000
167.366	1197470000
167.979	1192180000
168.613	1189790000
169.234	1186900000
169.925	1183430000
170.604	1178260000
171.232	1175450000
171.854	1174370000
172.538	1177250000
173.191	1176850000
173.845	1176180000
174.527	1176860000
175.141	1174010000
175.741	1162320000
176.366	1159070000
176.957	1147300000
177.577	1149150000
178.203	1151060000
178.826	1145440000
179.459	1141830000
180.102	1144480000
180.723	1144160000
181.401	1141990000
182.011	1138100000
182.595	1136170000
183.214	1134760000
183.834	1137990000
184.501	1143540000
185.118	1145570000
185.705	1146990000
186.37	1147910000
186.963	1142420000
187.578	1131760000
188.189	1130700000
188.823	1130000000
189.445	1124190000
190.064	1132610000
190.673	1130450000
191.282	1133340000
191.91	1131320000
192.53	1130530000
193.155	1136510000
193.772	1135960000
194.399	1131270000
195.007	1143220000
195.664	1141550000
196.28	1135590000
196.895	1130580000
197.546	1126590000
198.168	1118840000
198.805	1121660000
199.428	1131290000
200.063	1125670000
200.69	1133640000
201.38	1129260000
201.999	1127300000
202.711	1126840000
203.34	1132690000
203.985	1126720000
204.604	1123460000
205.221	1118840000
205.83	1113760000
206.437	1107970000
207.056	1104250000
207.672	1105370000
208.292	1102910000
208.918	1105170000
209.591	1100870000
210.233	1095720000
210.845	1089690000
211.467	1092960000
212.114	1088380000
212.692	1085660000
213.312	1086870000
213.937	1087720000
214.555	1084440000
215.163	1076370000
215.794	1069400000
216.427	1065710000
217.049	1064890000
217.667	1064260000
218.281	1057060000
218.882	1057190000
219.495	1060980000
220.138	1060860000
220.758	1071740000
221.371	1068770000
221.996	1071550000
222.613	1073150000
223.266	1070140000
223.88	1065530000
224.49	1064750000
225.106	1064750000
225.72	1072720000
226.316	1072630000
226.937	1071210000
227.548	1069520000
228.171	1069470000
228.799	1072210000
229.43	1067610000
230.12	1066610000
230.766	1063170000
231.391	1058130000
232.045	1050830000
232.68	1055380000
233.332	1065770000
233.949	1057450000
234.661	1055310000
235.319	1067530000
235.919	1066710000
236.542	1062130000
237.157	1060320000
237.778	1055400000
238.429	1057110000
239.062	1054040000
239.757	1055220000
240.397	1054570000
241.028	1044120000
241.68	1036240000
242.304	1031750000
242.952	1043050000
243.643	1042790000
244.272	1042510000
244.952	1038670000
245.576	1043660000
246.205	1039730000
246.88	1045190000
247.487	1047680000
248.118	1042950000
248.794	1041300000
249.414	1042980000
250.039	1040670000
250.657	1035090000
251.33	1033080000
251.95	1031260000
252.576	1026120000
253.3	1021830000
253.919	1018570000
254.525	1016330000
255.14	1013730000
255.75	1011250000
256.387	1009490000
257.008	1007860000
257.609	1007970000
258.226	1005310000
258.838	1004550000
259.452	1003860000
260.068	1004200000
260.695	1003480000
261.3	1002850000
261.925	1002420000
262.559	1001740000
263.174	1001670000
263.81	1003040000
264.441	1001810000
265.144	1002030000
265.76	1001780000
266.383	1002690000
267.076	1003690000
267.666	1003130000
268.329	1003500000
268.943	1004540000
269.556	1004700000
270.185	1004130000
270.844	1006790000
271.465	1005970000
272.09	1006160000
272.774	1005940000
273.386	1006430000
274.091	1007010000
274.714	1007510000
275.347	1007860000
275.996	1008360000
276.667	1008570000
277.347	1009350000
278.013	1009820000
278.644	1010740000
279.272	1011540000
279.891	1011350000
280.518	1015540000
281.131	1055230000
281.771	1151260000
282.395	1276260000
283.026	1387800000
283.698	1476000000
284.309	1540370000
284.931	1592490000
285.541	1635900000
286.158	1671680000
286.767	1701410000
287.41	1725850000
288.028	1746370000
288.674	1760130000
289.289	1764930000
289.895	1771000000
290.519	1772450000
291.137	1772270000
291.751	1770970000
292.374	1765630000
293.033	1760450000
293.65	1753550000
294.267	1750840000
294.893	1746330000
295.524	1745330000
296.135	1742490000
296.757	1741100000
297.407	1741340000
298.019	1743850000
298.652	1742690000
299.275	1742690000
299.879	1743870000
300.483	1744930000
301.076	1744780000
301.682	1739890000
302.298	1745020000
302.894	1743380000
303.504	1739860000
304.153	1741380000
304.768	1750210000
305.41	1739100000
306.033	1731100000
306.733	1739310000
307.366	1725260000
308.013	1723260000
308.641	1718940000
309.261	1716230000
309.887	1714180000
310.505	1710940000
311.201	1707250000
311.815	1706740000
312.434	1701410000
313.055	1696830000
313.683	1693850000
314.318	1690720000
314.933	1687970000
315.543	1687230000
316.174	1685320000
316.859	1684830000
317.48	1683390000
318.091	1682160000
318.708	1676230000
319.319	1677310000
319.946	1675320000
320.567	1672630000
321.18	1672650000
321.797	1669320000
322.401	1669800000
323.042	1666980000
323.664	1665500000
324.271	1664230000
324.887	1663450000
325.491	1662590000
326.103	1660590000
326.748	1661920000
327.37	1658340000
327.986	1658450000
328.615	1657250000
329.231	1655930000
329.862	1655130000
330.479	1654940000
331.099	1654100000
331.707	1652920000
332.326	1652100000
332.952	1651950000
333.57	1650810000
334.272	1650810000
334.892	1651300000
335.559	1647630000
336.18	1648770000
336.802	1644510000
337.43	1650170000
338.083	1647370000
338.715	1645860000
339.398	1647960000
340.019	1647450000
340.655	1646640000
341.276	1645950000
341.882	1644160000
342.569	1645470000
343.172	1645000000
343.853	1645710000
344.464	1645570000
345.131	1644920000
345.757	1644060000
346.439	1643340000
347.107	1645520000
347.703	1643850000
348.353	1642890000
349.029	1643780000
349.686	1643470000
350.372	1641870000
350.999	1643960000
351.638	1643760000
352.296	1642410000
352.919	1642350000
353.542	1639930000
354.155	1641940000
354.778	1642050000
355.412	1643050000
356.029	1642000000
356.641	1643820000
357.259	1643070000
357.868	1643170000
358.481	1639380000
359.098	1642270000
359.713	1642300000
360.35	1642610000
360.962	1644300000
361.575	1642790000
362.188	1639800000
362.816	1643250000
363.42	1642720000
364.057	1641060000
364.678	1642420000
365.324	1642940000
365.94	1642930000
366.544	1642160000
367.169	1638380000
367.788	1644150000
368.399	1644000000
369.017	1641890000
369.632	1644570000
370.246	1642180000
370.85	1647020000
371.462	1648890000
372.086	1651720000
372.692	1650190000
373.305	1645120000
373.92	1633240000
374.538	1640310000
375.153	1615280000
375.777	1603910000
376.383	1596620000
377.009	1597480000
377.631	1608560000
378.265	1594320000
378.874	1591720000
379.508	1585050000
380.121	1591200000
380.731	1583360000
381.346	1566350000
381.963	1543620000
382.586	1523210000
383.231	1515050000
383.85	1509720000
384.505	1509520000
385.12	1498020000
385.738	1485880000
386.399	1470340000
387.006	1463490000
387.629	1454220000
388.239	1446060000
388.859	1436220000
389.479	1428050000
390.091	1426940000
390.707	1422790000
391.306	1419740000
391.875	1412370000
392.492	1404690000
393.194	1400490000
393.816	1395670000
394.453	1396440000
395.075	1390100000
395.673	1384560000
396.317	1380840000
396.95	1371030000
397.568	1366680000
398.247	1360630000
398.875	1357150000
399.593	1352920000
400.217	1348320000
400.844	1346240000
401.457	1337950000
402.123	1333150000
402.744	1319470000
403.371	1313100000
404.032	1309420000
404.793	1306620000
405.418	1305470000
406.044	1297980000
406.673	1291750000
407.303	1285010000
408.001	1281950000
408.64	1284040000
409.26	1281410000
409.881	1282830000
410.5	1276810000
411.143	1273930000
411.767	1273480000
412.393	1265500000
413.009	1261070000
413.615	1257580000
414.225	1255860000
414.839	1253230000
415.441	1249560000
416.046	1249140000
416.669	1248060000
417.286	1245260000
417.9	1241810000
418.537	1235730000
419.159	1232890000
419.798	1233810000
420.406	1228310000
421.017	1223830000
421.64	1228210000
422.274	1212160000
422.883	1204880000
423.494	1202470000
424.12	1196540000
424.74	1193730000
425.396	1191810000
426.012	1191800000
426.628	1191700000
427.233	1189810000
427.857	1190770000
428.454	1189690000
429.073	1190460000
429.689	1193660000
430.359	1191180000
430.978	1187440000
431.619	1183050000
432.239	1183100000
432.845	1177610000
433.511	1180720000
434.133	1181530000
434.76	1172980000
435.396	1169430000
436.021	1172840000
436.646	1184440000
437.292	1181340000
437.924	1182760000
438.514	1177260000
439.146	1172680000
439.759	1170800000
440.417	1170960000
441.029	1171890000
441.646	1165180000
442.322	1165650000
442.954	1162400000
443.582	1159910000
444.247	1159470000
444.869	1155930000
445.512	1155040000
446.13	1151990000
446.769	1151530000
447.383	1156490000
447.994	1165070000
448.593	1163470000
449.209	1155760000
449.833	1147110000
450.447	1143320000
451.092	1142030000
451.702	1143480000
452.328	1148310000
452.934	1145070000
453.552	1147520000
454.17	1146270000
454.8	1149630000
455.415	1149030000
456.028	1149580000
456.665	1148200000
457.265	1145680000
457.907	1144340000
458.52	1142070000
459.134	1140980000
459.749	1136730000
460.35	1136030000
460.966	1140150000
461.58	1137760000
462.223	1135440000
462.84	1135120000
463.477	1132730000
464.097	1130810000
464.704	1127240000
465.329	1126290000
465.966	1125850000
466.568	1126840000
467.188	1128390000
467.795	1130130000
468.382	1127330000
469.015	1122490000
469.663	1124640000
470.28	1123280000
470.924	1126340000
471.542	1127980000
472.159	1127820000
472.772	1120570000
473.385	1118630000
473.999	1115470000
474.63	1112500000
475.256	1113940000
475.875	1111020000
476.5	1110010000
477.12	1108460000
477.793	1110910000
478.409	1110930000
479.07	1110600000
479.686	1108990000
480.301	1107420000
480.928	1107500000
481.532	1111110000
482.134	1107340000
482.753	1110450000
483.378	1112310000
483.993	1111310000
484.628	1107340000
485.261	1105200000
485.942	1104190000
486.586	1106100000
487.208	1107040000
487.94	1105940000
488.524	1108640000
489.21	1110230000
489.836	1106480000
490.481	1104610000
491.149	1105590000
491.783	1104440000
492.413	1106420000
493.061	1110480000
493.664	1108600000
494.294	1110100000
494.938	1110350000
495.627	1107020000
496.279	1107630000
496.913	1108390000
497.53	1105580000
498.196	1102130000
498.82	1098170000
499.453	1098480000
500.074	1093300000
500.7	1094460000
501.307	1094360000
501.92	1097570000
502.554	1094790000
503.202	1092660000
503.821	1091400000
504.484	1094740000
505.12	1091140000
505.738	1087680000
506.39	1086560000
507.002	1085320000
507.649	1084950000
508.263	1084500000
508.883	1086530000
509.505	1084410000
510.117	1084370000
510.733	1084120000
511.35	1084480000
511.972	1083920000
512.581	1083030000
513.203	1081190000
513.816	1077840000
514.438	1074780000
515.044	1072660000
515.686	1071130000
516.3	1070310000
516.928	1069300000
517.575	1067430000
518.192	1067630000
518.834	1066860000
519.448	1064740000
520.077	1064630000
520.719	1064350000
521.338	1062360000
521.98	1063260000
522.6	1064370000
523.216	1061440000
523.83	1061340000
524.482	1061220000
525.093	1061800000
525.707	1062060000
526.319	1060920000
526.989	1061570000
527.603	1061100000
528.211	1062310000
528.791	1062600000
529.402	1061790000
530.011	1062710000
530.625	1062340000
531.234	1063450000
531.863	1060970000
532.499	1061830000
533.102	1062520000
533.716	1063490000
534.334	1064880000
534.958	1066030000
535.583	1066760000
536.192	1066690000
536.828	1067130000
537.451	1068790000
538.095	1067230000
538.728	1069110000
539.383	1071390000
539.998	1101580000
540.616	1185150000
541.226	1295320000
541.915	1391090000
542.547	1465070000
543.189	1523290000
543.808	1580950000
544.434	1636720000
545.045	1691050000
545.661	1741120000
546.302	1786970000
546.919	1824820000
547.526	1850760000
548.144	1875380000
548.762	1890820000
549.398	1901540000
550.02	1909250000
550.637	1915440000
551.249	1914590000
551.877	1912850000
552.487	1907540000
553.098	1907690000
553.721	1902620000
554.349	1897890000
554.964	1896970000
555.572	1892870000
556.191	1892080000
556.803	1888010000
557.421	1887050000
558.025	1885160000
558.737	1886950000
559.351	1885110000
559.957	1883680000
560.579	1882050000
561.185	1880660000
561.823	1882230000
562.448	1878890000
563.071	1881170000
563.689	1871990000
564.301	1873160000
564.919	1869800000
565.577	1867850000
566.215	1863800000
566.838	1862510000
567.47	1857060000
568.082	1853280000
568.74	1850350000
569.365	1843840000
569.971	1844360000
570.586	1838110000
571.202	1836200000
571.815	1832020000
572.43	1831350000
573.038	1826740000
573.652	1821410000
574.254	1819850000
574.865	1823220000
575.488	1815010000
576.132	1812730000
576.751	1812940000
577.391	1808530000
578.015	1806440000
578.702	1805000000
579.337	1800430000
579.963	1800820000
580.618	1799210000
581.306	1798120000
581.965	1796960000
582.648	1792740000
583.294	1787870000
583.909	1790020000
584.551	1789660000
585.174	1788280000
585.779	1787220000
586.466	1783840000
587.116	1784150000
587.729	1781070000
588.334	1780460000
588.959	1780260000
589.623	1779150000
590.247	1778530000
590.892	1776600000
591.529	1776390000
592.141	1774310000
592.793	1775680000
593.408	1770430000
594.028	1770910000
594.644	1770130000
595.263	1771580000
595.877	1770760000
596.491	1769300000
597.119	1768920000
597.734	1767680000
598.348	1767420000
598.983	1768210000
599.621	1766390000
600.24	1765910000
600.859	1765860000
601.473	1766400000
602.09	1765160000
602.701	1765980000
603.319	1763380000
603.938	1765310000
604.57	1765660000
605.189	1763740000
605.808	1764130000
606.427	1762810000
607.048	1768370000
607.664	1756910000
608.281	1761250000
608.871	1761560000
609.491	1761460000
610.11	1762210000
610.726	1762060000
611.403	1760020000
612.021	1762150000
612.634	1760570000
613.26	1764500000
613.885	1762510000
614.491	1762010000
615.117	1761980000
615.732	1759280000
616.369	1759900000
616.994	1760370000
617.672	1759860000
618.298	1761460000
618.911	1759870000
619.525	1761410000
620.2	1759030000
620.834	1758800000
621.451	1761330000
622.084	1759670000
622.709	1759450000
623.343	1761090000
623.961	1760580000
624.572	1759330000
625.19	1760710000
625.812	1759620000
626.433	1758120000
627.074	1760160000
627.684	1759690000
628.305	1758770000
628.92	1760310000
629.524	1759780000
630.139	1763590000
630.752	1762330000
631.368	1765080000
631.98	1764500000
632.596	1760930000
633.21	1753210000
633.817	1752940000
634.44	1743310000
635.097	1736300000
635.719	1726750000
636.348	1711320000
636.962	1698280000
637.582	1691480000
638.194	1682360000
638.831	1682450000
639.452	1677770000
640.079	1683990000
640.685	1674730000
641.309	1672400000
641.917	1669560000
642.539	1650460000
643.167	1640770000
643.775	1629500000
644.409	1624770000
645.051	1619880000
645.66	1615120000
646.265	1606970000
646.9	1602390000
647.52	1595980000
648.164	1590030000
648.782	1586040000
649.37	1575380000
649.995	1572250000
650.611	1562000000
651.237	1555190000
651.888	1545720000
652.5	1540090000
653.107	1533470000
653.753	1530670000
654.372	1526090000
654.99	1516610000
655.595	1512170000
656.225	1506800000
656.839	1497850000
657.454	1488490000
658.072	1480640000
658.708	1477210000
659.327	1474730000
659.941	1472400000
660.592	1467260000
661.206	1463230000
661.854	1459380000
662.491	1449590000
663.185	1445540000
663.86	1440350000
664.535	1434220000
665.174	1430850000
665.797	1427860000
666.49	1423260000
667.116	1422420000
667.799	1415180000
668.405	1409110000
669.056	1404390000
669.711	1403550000
670.331	1407550000
671.033	1408560000
671.648	1403660000
672.275	1395200000
672.889	1387070000
673.524	1386270000
674.148	1380310000
674.767	1376020000
675.384	1374710000
676.013	1374820000
676.625	1371170000
677.266	1362400000
677.902	1357660000
678.508	1353430000
679.222	1349930000
679.835	1348900000
680.549	1343090000
681.188	1343180000
681.812	1334820000
682.429	1327820000
683.04	1322740000
683.668	1320500000
684.307	1314760000
684.922	1313510000
685.532	1312390000
686.16	1319530000
686.766	1309500000
687.392	1305140000
688.018	1303270000
688.645	1298410000
689.252	1294210000
689.855	1289760000
690.47	1285980000
691.085	1286620000
691.723	1285880000
692.343	1281040000
692.961	1275920000
693.545	1272830000
694.143	1273410000
694.78	1275650000
695.393	1269630000
696.017	1268190000
696.631	1266630000
697.258	1268010000
697.878	1270430000
698.539	1265760000
699.175	1265500000
699.777	1266120000
700.406	1261650000
701.014	1257780000
701.632	1252660000
702.271	1251640000
702.89	1247870000
703.504	1246670000
704.108	1243480000
704.731	1244650000
705.35	1242840000
705.985	1241800000
706.598	1236880000
707.223	1229040000
707.837	1223240000
708.453	1221930000
709.078	1221350000
709.698	1220820000
710.312	1220710000
710.927	1223800000
711.544	1221830000
712.159	1218010000
712.771	1214500000
713.432	1217060000
714.058	1218370000
714.699	1213210000
715.321	1212190000
715.959	1217230000
716.582	1221910000
717.208	1221010000
717.861	1226940000
718.485	1218040000
719.094	1213900000
719.731	1209940000
720.383	1204720000
721.009	1204450000
721.635	1202860000
722.253	1202120000
722.87	1197750000
723.481	1193220000
724.07	1187950000
724.682	1184120000
725.322	1189000000
725.942	1192260000
726.561	1188610000
727.176	1185890000
727.788	1181340000
728.404	1174210000
729.029	1169730000
729.674	1166410000
730.292	1165010000
730.932	1167450000
731.561	1174680000
732.179	1188700000
732.822	1192010000
733.442	1181490000
734.062	1169900000
734.672	1164880000
735.359	1162160000
735.981	1162010000
736.592	1160920000
737.218	1159630000
737.84	1162250000
738.451	1161530000
739.082	1163680000
739.709	1161380000
740.33	1164130000
740.944	1167730000
741.559	1173250000
742.173	1167090000
742.775	1160770000
743.392	1161990000
744.002	1168660000
744.636	1165930000
745.26	1168200000
745.887	1167890000
746.494	1161730000
747.108	1157580000
747.722	1157660000
748.353	1157610000
748.991	1156040000
749.609	1157280000
750.249	1158810000
750.868	1154650000
751.514	1148620000
752.141	1147360000
752.769	1140450000
753.39	1134540000
753.995	1133680000
754.66	1127760000
755.298	1126620000
755.997	1124790000
756.616	1124040000
757.295	1126390000
757.928	1127010000
758.603	1127800000
759.234	1128220000
759.928	1129070000
760.572	1131340000
761.191	1140580000
761.807	1142820000
762.424	1142370000
763.042	1143870000
763.666	1148190000
764.285	1145800000
764.966	1144840000
765.617	1144040000
766.237	1143500000
766.858	1144340000
767.486	1145030000
768.191	1143880000
768.806	1143450000
769.417	1142800000
769.997	1143440000
770.634	1143450000
771.245	1141650000
771.858	1141610000
772.517	1141470000
773.135	1140740000
773.771	1140340000
774.382	1139920000
774.992	1139820000
775.618	1139910000
776.238	1139300000
776.865	1139170000
777.475	1140510000
778.087	1140090000
778.703	1140470000
779.314	1141410000
779.951	1140600000
780.583	1141480000
781.203	1141800000
781.82	1142230000
782.446	1143270000
783.1	1142730000
783.72	1144970000
784.368	1144130000
785.004	1143780000
785.626	1144940000
786.274	1144990000
786.895	1146410000
787.512	1148400000
788.103	1162800000
788.726	1210530000
789.438	1281220000
790.049	1366290000
790.677	1440360000
791.302	1505400000
791.917	1567750000
792.531	1631650000
793.147	1704970000
793.77	1764350000
794.388	1821930000
795.012	1872210000
795.631	1913540000
796.251	1947430000
796.885	1972990000
797.51	1990540000
798.12	2006090000
798.75	2018280000
799.356	2020270000
799.981	2023540000
800.599	2025980000
801.214	2023350000
801.85	2021210000
802.471	2022320000
803.093	2017120000
803.701	2013300000
804.32	2008090000
804.935	2004570000
805.552	2004950000
806.163	2002340000
806.765	2000170000
807.391	1998510000
808.08	1997900000
808.701	1995830000
809.314	1990780000
809.934	1991080000
810.545	1990290000
811.145	1988850000
811.77	1989850000
812.375	1982560000
812.992	1980360000
813.647	1976870000
814.262	1974670000
814.883	1972210000
815.525	1959550000
816.142	1961550000
816.754	1960520000
817.373	1952700000
817.985	1951480000
818.602	1946580000
819.216	1944800000
819.836	1938050000
820.431	1937060000
821.042	1931770000
821.669	1931800000
822.287	1926200000
822.902	1925390000
823.517	1921370000
824.132	1918160000
824.758	1923370000
825.364	1915280000
825.995	1911480000
826.652	1909260000
827.258	1909320000
827.874	1909070000
828.525	1907060000
829.142	1905500000
829.757	1903980000
830.383	1897070000
831.001	1899110000
831.638	1895710000
832.256	1892310000
833.005	1892700000
833.63	1890630000
834.241	1892350000
834.867	1884230000
835.473	1886150000
836.097	1884210000
836.706	1881540000
837.33	1882970000
837.95	1880060000
838.577	1879820000
839.192	1879480000
839.811	1878480000
840.431	1876280000
841.058	1873820000
841.67	1874140000
842.281	1873410000
842.886	1873710000
843.503	1872210000
844.114	1872200000
844.713	1870460000
845.367	1869660000
845.994	1868370000
846.604	1869290000
847.216	1869170000
847.829	1868160000
848.436	1869060000
849.058	1866780000
849.664	1863810000
850.3	1866940000
850.93	1865810000
851.549	1866960000
852.176	1865560000
852.783	1861270000
853.4	1863820000
854.011	1864940000
854.631	1862500000
855.277	1863130000
855.89	1863540000
856.51	1863060000
857.122	1863540000
857.73	1861710000
858.335	1860260000
858.951	1860620000
859.563	1861950000
860.186	1861920000
860.842	1859280000
861.451	1861000000
862.067	1859790000
862.695	1856800000
863.309	1859040000
863.935	1864550000
864.574	1857210000
865.201	1860870000
865.838	1858400000
866.469	1856970000
867.101	1856730000
867.732	1851910000
868.351	1857130000
868.965	1854800000
869.592	1857680000
870.205	1857310000
870.814	1857390000
871.429	1855390000
872.042	1854580000
872.659	1858330000
873.295	1857350000
873.926	1858900000
874.516	1855980000
875.154	1856560000
875.763	1856220000
876.4	1856050000
877.012	1857260000
877.647	1854940000
878.317	1854790000
878.93	1854020000
879.54	1856210000
880.197	1855890000
880.82	1863730000
881.432	1872270000
882.059	1866860000
882.677	1872700000
883.324	1875630000
883.941	1868880000
884.55	1870310000
885.185	1868080000
885.813	1869790000
886.43	1871840000
887.044	1873940000
887.659	1869380000
888.272	1864280000
888.89	1856890000
889.51	1850180000
890.121	1844040000
890.729	1837150000
891.336	1830830000
891.959	1823000000
892.595	1812840000
893.21	1802780000
893.823	1795910000
894.463	1791050000
895.073	1780130000
895.682	1771190000
896.316	1762070000
896.932	1754110000
897.586	1747410000
898.193	1736560000
898.803	1729360000
899.408	1723310000
900.029	1716130000
900.655	1709140000
901.268	1703210000
901.889	1693730000
902.594	1688420000
903.205	1683280000
903.826	1678490000
904.452	1679490000
905.1	1685250000
905.729	1674880000
906.348	1660200000
906.962	1648140000
907.579	1634150000
908.202	1638310000
908.823	1630460000
909.447	1621230000
910.064	1620210000
910.678	1614350000
911.266	1607210000
911.88	1599540000
912.5	1591960000
913.115	1586780000
913.732	1581180000
914.342	1576480000
914.993	1569320000
915.677	1564830000
916.319	1561060000
916.948	1555730000
917.624	1551410000
918.277	1544350000
918.907	1542210000
919.586	1538280000
920.209	1532790000
920.827	1530540000
921.508	1523960000
922.128	1523120000
922.814	1519400000
923.456	1512960000
924.153	1507940000
924.797	1503960000
925.421	1497620000
926.117	1488560000
926.775	1486000000
927.46	1486880000
928.084	1483350000
928.814	1479610000
929.439	1473080000
930.07	1470600000
930.767	1465240000
931.444	1462910000
932.062	1462360000
932.689	1455740000
933.313	1449890000
933.923	1444490000
934.534	1441130000
935.159	1438780000
935.803	1438790000
936.423	1436040000
937.06	1430570000
937.679	1423650000
938.295	1422390000
938.913	1423640000
939.517	1415660000
940.158	1416870000
940.765	1412670000
941.395	1410250000
942.014	1402970000
942.63	1398180000
943.271	1397020000
943.902	1395110000
944.521	1392800000
945.148	1395120000
945.789	1386350000
946.403	1381700000
947.053	1378040000
947.67	1377070000
948.301	1378090000
948.938	1374350000
949.558	1374590000
950.275	1371110000
950.877	1364680000
951.486	1362090000
952.109	1360860000
952.736	1362950000
953.385	1360280000
953.999	1358620000
954.615	1355380000
955.241	1351380000
955.86	1348460000
956.5	1346510000
957.112	1346900000
957.721	1346090000
958.335	1348360000
958.942	1346500000
959.567	1342840000
960.184	1341900000
960.828	1340990000
961.456	1337610000
962.081	1335390000
962.699	1333150000
963.32	1331600000
963.941	1330330000
964.56	1328410000
965.2	1328710000
965.812	1325690000
966.494	1326030000
967.125	1322090000
967.744	1318960000
968.374	1317950000
969	1317570000
969.606	1319290000
970.232	1321070000
970.844	1323700000
971.496	1319390000
972.11	1316340000
972.721	1315900000
973.38	1315160000
973.996	1314130000
974.611	1309890000
975.227	1311290000
975.841	1311130000
976.465	1310020000
977.091	1306620000
977.723	1304280000
978.334	1300760000
978.951	1300250000
979.575	1298530000
980.193	1299340000
980.811	1298180000
981.424	1296240000
982.042	1294790000
982.694	1297040000
983.309	1298060000
983.944	1296840000
984.562	1297360000
985.174	1298420000
985.791	1290120000
986.414	1284460000
987.045	1279970000
987.66	1281110000
988.311	1280540000
988.935	1280650000
989.569	1281090000
990.185	1276860000
990.817	1273940000
991.562	1269260000
992.193	1264900000
992.808	1262130000
993.421	1259330000
994.056	1257520000
994.684	1255260000
995.278	1255570000
995.844	1251660000
996.466	1253160000
997.061	1255020000
997.693	1256560000
998.311	1254980000
998.951	1251690000
999.571	1249510000
1000.19	1252250000
1000.8	1251190000
1001.43	1250960000
1002.03	1254330000
1002.66	1253910000
1003.27	1253140000
1003.88	1247640000
1004.51	1245640000
1005.12	1244790000
1005.78	1240840000
1006.41	1238520000
1007.03	1235650000
1007.64	1233900000
1008.26	1234170000
1008.9	1234510000
1009.52	1235140000
1010.16	1237210000
1010.78	1236390000
1011.39	1236840000
1012	1239470000
1012.61	1238480000
1013.22	1238240000
1013.84	1236740000
1014.45	1237830000
1015.07	1244230000
1015.68	1242840000
1016.3	1245430000
1016.91	1245200000
1017.53	1246660000
1018.16	1244990000
1018.79	1243870000
1019.41	1240370000
1020.03	1237510000
1020.64	1233790000
1021.24	1232900000
1021.89	1229990000
1022.5	1228650000
1023.11	1226420000
1023.74	1224330000
1024.35	1222850000
1025	1220820000
1025.6	1227870000
1026.21	1219450000
1026.85	1217250000
1027.49	1217340000
1028.12	1215920000
1028.73	1215150000
1029.36	1211900000
1029.98	1213890000
1030.59	1212450000
1031.23	1211830000
1031.84	1211030000
1032.47	1211240000
1033.11	1208630000
1033.73	1207550000
1034.38	1206980000
1035	1206630000
1035.61	1206400000
1036.24	1205300000
1036.85	1206500000
1037.46	1205850000
1038.09	1205430000
1038.71	1204800000
1039.32	1205000000
1039.93	1205790000
1040.55	1205980000
1041.16	1207580000
1041.77	1207070000
1042.38	1207900000
1043	1207960000
1043.65	1206910000
1044.26	1208330000
1044.87	1208170000
1045.5	1208680000
1046.11	1209710000
1046.73	1195290000
1047.35	1196170000
1047.97	1196390000
1048.6	1197340000
1049.22	1198000000
1049.85	1197710000
1050.5	1199300000
1051.13	1200060000
1051.74	1200990000
1052.37	1202600000
1053.02	1202110000
1053.64	1203100000
1054.26	1204440000
1054.88	1205110000
1055.5	1205280000
1056.12	1206400000
1056.74	1207230000
1057.34	1208870000
1057.96	1208490000
1058.58	1210710000
1059.2	1210240000
1059.81	1211250000
1060.44	1212430000
1061.06	1213520000
1061.67	1213850000
1062.29	1214850000
1062.93	1215180000
1063.58	1215690000
1064.21	1217640000
1064.81	1218580000
1065.42	1218840000
1066.04	1220250000
1066.66	1221180000
1067.28	1222340000
1067.9	1222290000
1068.51	1223260000
1069.13	1224900000
1069.75	1225660000
1070.36	1225960000
1070.97	1226380000
1071.56	1227460000
1072.2	1227290000
1072.82	1228600000
1073.43	1230440000
1074.06	1230750000
1074.71	1231770000
1075.32	1233010000
1075.94	1232040000
1076.59	1234230000
1077.21	1235120000
1077.83	1239820000
1078.44	1248580000
1079.09	1267110000
1079.7	1301490000
1080.31	1346890000
1080.94	1420430000
1081.56	1513790000
1082.18	1626480000
1082.79	1726780000
1083.41	1820930000
1084.04	1902440000
1084.65	1973740000
1085.23	2029660000
1085.85	2069130000
1086.49	2104420000
1087.11	2123350000
1087.73	2141560000
1088.37	2155570000
1088.99	2159840000
1089.6	2160790000
1090.35	2164680000
1090.95	2163560000
1091.6	2159060000
1092.22	2152160000
1092.84	2145850000
1093.47	2137770000
1094.1	2129830000
1094.75	2125390000
1095.39	2121760000
1095.99	2118470000
1096.62	2117110000
1097.28	2112250000
1097.89	2110680000
1098.51	2109090000
1099.16	2109740000
1099.77	2108700000
1100.4	2106860000
1101.01	2108200000
1101.63	2106330000
1102.25	2102850000
1102.86	2098880000
1103.48	2098270000
1104.09	2091820000
1104.72	2092140000
1105.35	2088280000
1105.99	2084060000
1106.61	2080170000
1107.24	2075740000
1107.86	2075910000
1108.47	2069060000
1109.09	2062160000
1109.71	2058280000
1110.33	2054950000
1110.95	2052910000
1111.53	2049060000
1112.18	2046430000
1112.79	2041490000
1113.42	2031400000
1114.06	2037520000
1114.68	2037050000
1115.35	2033060000
1115.97	2027790000
1116.59	2028170000
1117.21	2033230000
1117.84	2022790000
1118.46	2021430000
1119.08	2020340000
1119.69	2016750000
1120.31	2017420000
1120.92	2013180000
1121.53	2012070000
1122.14	2010390000
1122.8	2008150000
1123.41	2005890000
1124.04	2006930000
1124.65	2003430000
1125.27	2001400000
1125.9	2000700000
1126.53	1997920000
1127.14	1998470000
1127.75	1994380000
1128.36	1994660000
1129.02	1996070000
1129.65	1992300000
1130.27	1991740000
1130.89	1988950000
1131.52	1988040000
1131.92	1988690000
1132.53	1987210000
1133.18	1985440000
1133.79	1984720000
1134.41	1985000000
1135.02	1983510000
1135.64	1983970000
1136.3	1981170000
1136.91	1980820000
1137.54	1979860000
1138.18	1981500000
1138.8	1980180000
1139.44	1978810000
1140.04	1976570000
1140.66	1975600000
1141.29	1975580000
1141.91	1976550000
1142.57	1973610000
1143.18	1973730000
1143.79	1976320000
1144.43	1975570000
1145.04	1976510000
1145.66	1972740000
1146.33	1972920000
1146.95	1982450000
1147.56	1971100000
1148.18	1972070000
1148.79	1971260000
1149.42	1971140000
1150.04	1969310000
1150.66	1967340000
1151.28	1969990000
1151.9	1966490000
1152.51	1967150000
1153.14	1966340000
1153.75	1968510000
1154.39	1967130000
1155.02	1966240000
1155.65	1966300000
1156.26	1967420000
1156.88	1969740000
1157.5	1966830000
1158.11	1965820000
1158.72	1966710000
1159.34	1965940000
1159.97	1964270000
1160.6	1964890000
1161.21	1964770000
1161.82	1966110000
1162.44	1965290000
1163.07	1966960000
1163.69	1964880000
1164.31	1963950000
1164.93	1965340000
1165.55	1961480000
1166.2	1966000000
1166.82	1965690000
1167.49	1962910000
1168.09	1963700000
1168.71	1963560000
1169.35	1963710000
1170	1974390000
1170.66	1962270000
1171.28	1958820000
1171.9	1960290000
1172.51	1960760000
1173.12	1961580000
1173.75	1969490000
1174.37	1962140000
1174.98	1961200000
1175.61	1960080000
1176.24	1962570000
1176.86	1968740000
1177.47	1959010000
1178.1	1962190000
1178.72	1962130000
1179.37	1962000000
1179.97	1960640000
1180.58	1960080000
1181.19	1960060000
1181.82	1958760000
1182.45	1960090000
1183.05	1960720000
1183.68	1957840000
1184.33	1957510000
1184.95	1972390000
1185.57	1974870000
1186.19	1994290000
1186.8	1988720000
1187.43	1969230000
1188.05	1994320000
1188.66	1998350000
1189.3	1987560000
1189.91	1976830000
1190.57	1969920000
1191.18	1968230000
1191.8	1966040000
1192.41	1959770000
1193.04	1951770000
1193.69	1948540000
1194.31	1936660000
1194.92	1928220000
1195.54	1918720000
1196.19	1909470000
1196.81	1902120000
1197.44	1893410000
1198.07	1887430000
1198.68	1874790000
1199.31	1868770000
1199.94	1859710000
1200.55	1852100000
1201.17	1844530000
1201.79	1835860000
1202.4	1830130000
1203.02	1822740000
1203.63	1821170000
1204.26	1816670000
1204.89	1814830000
1205.51	1804300000
1206.13	1790030000
1206.75	1793220000
1207.39	1783090000
1208.03	1779300000
1208.64	1772420000
1209.27	1764490000
1209.89	1764470000
1210.55	1750160000
1211.16	1748420000
1211.78	1738200000
1212.39	1730890000
1213.02	1725740000
1213.64	1719370000
1214.25	1709190000
1214.89	1708410000
1215.53	1701760000
1216.15	1699360000
1216.79	1695770000
1217.42	1689020000
1218.03	1685570000
1218.67	1686260000
1219.28	1683790000
1219.91	1681800000
1220.52	1684170000
1221.13	1679720000
1221.76	1665690000
1222.38	1657080000
1223.03	1649730000
1223.66	1642940000
1224.28	1635580000
1224.9	1632680000
1225.52	1626380000
1226.13	1624030000
1226.76	1617990000
1227.38	1611390000
1228	1603400000
1228.61	1595650000
1229.31	1596070000
1229.93	1583040000
1230.56	1581870000
1231.17	1574410000
1231.82	1566480000
1232.44	1562720000
1233.03	1554390000
1233.66	1549410000
1234.28	1552510000
1234.89	1540470000
1235.51	1536890000
1236.16	1533370000
1236.78	1527660000
1237.43	1521080000
1238.04	1514980000
1238.68	1510270000
1239.3	1505990000
1239.92	1503240000
1240.55	1499180000
1241.16	1497870000
1241.79	1494340000
1242.41	1490130000
1243.04	1486930000
1243.66	1482630000
1244.28	1479570000
1244.91	1476370000
1245.53	1472620000
1246.16	1466580000
1246.77	1464410000
1247.43	1462970000
1248.06	1458350000
1248.67	1455580000
1249.28	1449110000
1249.9	1447470000
1250.51	1443620000
1251.15	1440930000
1251.79	1439220000
1252.41	1437010000
[truncated: 1,505 more rows]

## Sheet: Figure 6e
Time(s)	Resistance (Ω)
0.01425	76796200
0.60142	76696300
1.20431	76712800
1.85144	76614100
2.43034	76544300
3.0191	76527400
3.60115	76426700
4.25354	76360600
4.83033	76326100
5.40375	76262000
5.99959	76213200
6.57086	76214000
7.14171	76157600
7.72435	76078700
8.30089	76005500
8.87899	75947300
9.47014	75926000
10.05	75849000
10.6215	75754200
11.1926	75779700
11.7607	75756100
12.3334	75669700
12.9152	75553200
13.4975	75566000
14.0848	75517600
14.6675	75491200
15.2406	75401900
15.8129	75341100
16.3943	75301300
16.9778	75275000
17.5512	75150900
18.1337	75193700
18.7076	75103000
19.2886	75046600
19.8857	74987800
20.462	74949500
21.0319	74931800
21.6274	74799500
22.2025	74734300
22.7845	74722300
23.3677	74635400
23.9595	74548900
24.5377	74447600
25.1246	74408600
25.707	74352900
26.2814	74262300
26.8538	74252100
27.4347	74100900
28.0191	74052200
28.5911	73985800
29.1616	73931500
29.7324	74016800
30.3147	74019500
30.8985	74020900
31.4721	73878000
32.0666	74053800
32.639	74080600
33.2138	75232800
33.7868	77232600
34.3524	81215600
34.9242	85091300
35.5109	89880600
36.1065	93798000
36.6768	96680100
37.2597	99858300
37.8355	102634000
38.4063	105289000
38.9881	108072000
39.5707	111025000
40.145	113859000
40.7276	116479000
41.3126	118712000
41.9042	121578000
42.4978	124154000
43.0825	126511000
43.6714	128682000
44.2535	130890000
44.8407	133039000
45.4207	134916000
45.9944	136934000
46.5783	138740000
47.1594	140521000
47.7451	142519000
48.3284	144386000
48.9031	146434000
49.4879	148483000
50.0837	151074000
50.6695	153027000
51.2554	155325000
51.8316	157512000
52.4094	159699000
52.9827	161829000
53.5723	163940000
54.1566	166027000
54.7454	167836000
55.3186	169983000
55.8952	171907000
56.4806	173598000
57.1669	175693000
57.7176	177041000
58.2624	178246000
58.8341	179771000
59.4616	181284000
60.0482	182434000
60.6311	183506000
61.207	184576000
61.8392	185671000
62.431	186647000
63.0494	187543000
63.6407	188271000
64.2353	189046000
64.841	189918000
65.4304	190639000
66.0186	190553000
66.6026	191722000
67.1695	192431000
67.7452	193141000
68.3556	193683000
68.9412	197487000
69.5123	196276000
70.0977	195676000
70.6831	196360000
71.2728	196865000
71.8529	197733000
72.4032	197759000
72.9599	198166000
73.4883	198247000
74.0439	198974000
74.6342	199817000
75.2161	199784000
75.7678	200202000
76.3004	200102000
76.8595	200974000
77.4452	202254000
78.0162	202224000
78.5809	202381000
79.1285	202474000
79.6827	203241000
80.2684	204142000
81.2144	204140000
81.7711	204114000
82.3212	204668000
82.8928	205010000
83.4609	205284000
84.0317	205581000
84.6143	205918000
85.1982	206136000
85.772	206416000
86.3436	206542000
86.923	206839000
87.507	207051000
88.0797	207221000
88.6649	207427000
89.2466	207641000
89.822	207704000
90.3941	207877000
90.9741	208088000
91.5501	208480000
92.0931	208241000
92.6757	208586000
93.2649	208907000
93.8619	209028000
94.44	209260000
95.0117	209337000
95.5969	209446000
96.178	209822000
96.7721	210082000
97.3527	210252000
97.9258	210293000
98.5117	210373000
99.09	210567000
99.66	210737000
100.23	210798000
100.801	210904000
101.372	211002000
101.944	211274000
102.514	211378000
103.088	211496000
103.679	211556000
104.253	211745000
104.845	211777000
105.422	211937000
105.993	212087000
106.58	212395000
107.161	212836000
107.75	212693000
108.33	209678000
108.904	201312000
109.471	195837000
110.041	191139000
110.622	187744000
111.207	181599000
111.784	176314000
112.365	172547000
112.942	172183000
113.52	170673000
114.091	168612000
114.662	164970000
115.233	162734000
115.818	162995000
116.398	161035000
116.971	159875000
117.542	153627000
118.113	147598000
118.684	141207000
119.255	133193000
119.845	127607000
120.442	125103000
121.019	123345000
121.591	122534000
122.162	119244000
122.732	114529000
123.304	110826000
123.884	107324000
124.467	104931000
125.042	103097000
125.624	103504000
126.208	106401000
126.781	105563000
127.352	106831000
127.934	105969000
128.511	105208000
129.091	103598000
129.661	101968000
130.241	100600000
130.82	101254000
131.4	100207000
131.971	97903300
132.543	97165900
133.111	96674200
133.681	96180400
134.265	96570000
134.841	95744100
135.43	95343500
136.011	94449100
136.588	93665000
137.16	93003500
137.731	92320600
138.301	92650500
138.885	90921100
139.467	89136300
140.042	87430500
140.626	86591700
141.208	86065700
141.781	85261600
142.371	84924200
142.948	84645900
143.521	84393500
144.104	84774000
144.688	85018600
145.271	86116100
145.85	85784800
146.43	82761900
147.002	80904000
147.585	79976000
148.168	79801600
148.74	80054800
149.312	80000800
149.897	80512400
150.479	79358700
151.05	79579900
151.622	79753800
152.205	79116800
152.787	79741200
153.377	79847600
153.957	79950400
154.556	80043200
155.144	80229200
155.728	79756100
156.3	80759100
156.859	80916400
157.438	79077400
158.01	78729600
158.582	81275900
159.161	83644600
159.74	83554000
160.321	82135000
160.909	81462100
161.49	81751800
162.063	80613700
162.655	79473600
163.231	78107700
163.802	77220500
164.383	76727500
164.967	76906500
165.555	76794200
166.138	77181400
166.726	76546500
167.3	76127300
167.884	77045200
168.464	76963500
169.037	76851500
169.631	76742800
170.22	76641600
170.815	76190100
171.455	74883400
172.036	74160800
172.678	73162900
173.267	73463500
173.852	73986600
174.436	73822600
175.02	73815800
175.606	73964400
176.199	73442500
176.789	73033900
177.384	73712900
177.973	73092100
178.54	73728400
179.124	77641100
179.717	79547200
180.318	78370400
180.902	77813800
181.474	76499200
182.069	75650000
182.629	75029400
183.21	74173100
183.78	73699900
184.353	73083100
184.936	73214500
185.52	72858000
186.115	71875700
186.703	71829400
187.294	72364900
187.89	70763800
188.491	70831500
189.14	71105300
189.721	71173400
190.308	70781100
190.914	71421500
191.51	71802300
192.094	72027800
192.689	72042200
193.339	71977700
193.921	71655800
194.507	71121200
195.091	70735100
195.76	70179800
196.349	69478700
196.926	70015800
197.513	69777700
198.154	72876600
198.739	72275200
199.321	72639600
199.896	71899200
200.484	71511000
201.124	70453800
201.709	69252100
202.293	68647800
202.936	68227900
203.518	68361600
204.107	68762000
204.703	69952000
205.356	70236900
205.94	70522200
206.585	71297900
207.177	72255700
207.75	72150400
208.32	70940000
208.891	70491600
209.461	70713200
210.031	69646200
210.611	68520800
211.19	68332200
211.76	68012000
212.347	68315100
212.926	68163500
213.507	68130600
214.063	68011000
214.647	67898500
215.236	67800700
215.817	67760100
216.409	67663300
216.988	67531900
217.572	67507900
218.145	67406200
218.727	67299000
219.3	67198300
219.871	67177700
220.441	67204300
221.013	67314400
221.595	67408300
222.177	67500000
222.77	67565300
223.35	67598700
223.921	67761600
224.491	67872900
225.061	67910100
225.635	68030200
226.224	68390100
226.8	69053600
227.37	69974200
227.943	71214300
228.523	72782500
229.095	74790700
229.67	77340000
230.242	80546300
230.819	84352800
231.383	88700300
231.953	93783000
232.531	98516000
233.122	103302000
233.703	107386000
234.285	110890000
234.867	113771000
235.44	116142000
236.015	118038000
236.585	119544000
237.164	120732000
237.748	121585000
238.319	122247000
238.892	122792000
239.484	123296000
240.06	123667000
240.631	124274000
241.201	124962000
241.77	125739000
242.341	126696000
242.915	127746000
243.504	128985000
244.08	130420000
244.65	131989000
245.221	133598000
245.805	135296000
246.388	137253000
246.961	139167000
247.533	141172000
248.114	143121000
248.69	145113000
249.27	147038000
249.841	148954000
250.427	150888000
251.007	152698000
251.584	154467000
252.174	156145000
252.75	157674000
253.332	159148000
253.938	160419000
254.494	161840000
255.075	163045000
255.661	164401000
256.256	165364000
256.887	166341000
257.421	166982000
257.997	168276000
258.589	169665000
259.25	170126000
259.792	170870000
260.333	171397000
260.91	172411000
261.481	173640000
262.054	173900000
262.599	174691000
263.139	175200000
263.721	176200000
264.299	177323000
264.85	177597000
265.463	177974000
266.039	179150000
266.655	179928000
267.304	180755000
267.9	181512000
268.487	182235000
269.068	182862000
269.656	183503000
270.24	184134000
270.822	184876000
271.407	185502000
271.984	186070000
272.545	186602000
273.122	187190000
273.71	187737000
274.29	188302000
274.874	188751000
275.459	189290000
276.089	189902000
276.68	190378000
277.26	190858000
277.853	191212000
278.445	191657000
279.106	192067000
279.685	192423000
280.326	192992000
280.908	193317000
281.492	193677000
282.083	194087000
282.668	194319000
283.261	194673000
283.852	194976000
284.448	195334000
285.075	195571000
285.675	195993000
286.275	196297000
286.859	196579000
287.432	196912000
288.013	197119000
288.599	197487000
289.185	197699000
289.759	197871000
290.378	198210000
291.069	198424000
291.696	198730000
292.326	198927000
292.953	199203000
293.571	199492000
294.185	199704000
294.818	199925000
295.459	200069000
296.088	201468000
296.7	200851000
297.315	200805000
297.938	200939000
298.601	201153000
299.23	201262000
299.858	201627000
300.479	201184000
301.101	201681000
301.718	201947000
302.336	202063000
302.932	202300000
303.551	202418000
304.18	202588000
304.804	202735000
305.437	202746000
306.072	202911000
306.76	203264000
307.383	203282000
308.006	203447000
308.616	203563000
309.239	203377000
309.843	203849000
310.517	203710000
311.136	203719000
311.752	203948000
312.367	204640000
312.984	204739000
313.596	208329000
314.212	208978000
314.828	207302000
315.44	204797000
316.054	198882000
316.659	192268000
317.276	189711000
317.886	180836000
318.503	173119000
319.118	170232000
319.734	168276000
320.348	165786000
320.965	160344000
321.55	155912000
322.166	147726000
322.778	141644000
323.396	136149000
324.007	132974000
324.623	127557000
325.237	123250000
325.852	120968000
326.477	116075000
327.095	112139000
327.711	110833000
328.326	108528000
328.943	106789000
329.558	104983000
330.172	103027000
330.787	101580000
331.401	100653000
332.017	99099800
332.631	95997100
333.247	93944300
333.861	92494600
334.491	90948700
335.105	90046500
335.721	89993800
336.334	89514700
336.949	89140300
337.562	89326600
338.168	88252400
338.779	87794700
339.395	88118500
339.995	86127500
340.618	86360300
341.247	86979900
341.916	84964200
342.537	83063900
343.141	80482200
343.752	79610400
344.367	79671700
344.984	80244000
345.598	83099400
346.201	84232000
346.804	83918400
347.413	82501900
348.03	81660200
348.635	86597800
350.474	85129100
351.089	84327000
351.67	83378800
352.294	81928700
352.919	80344100
353.568	79486300
354.187	79058600
354.804	78846300
355.421	79198800
356.033	78066400
356.666	77498300
357.319	77502500
357.933	77390500
358.558	79237500
359.162	79234400
359.825	77696700
360.446	78136300
361.072	78232000
361.691	77132700
362.373	77020800
363.027	76336100
363.634	75353300
364.235	74213000
364.839	73366800
365.454	72353000
366.071	72302600
366.686	72187400
367.299	72358900
367.917	72427500
368.512	71767600
369.135	70810800
369.752	70987500
370.36	71112200
370.984	70564800
371.616	71176000
372.213	69548500
372.843	70250900
373.448	71567200
374.072	72412800
374.677	73301600
375.296	73223800
375.908	73060900
376.507	72560100
377.132	73477700
377.751	74095500
378.364	73097200
379.007	72770600
379.625	73057300
380.254	75728300
380.853	74181300
381.513	72983100
382.113	72535900
382.721	72589500
383.335	72830100
383.94	73754200
384.543	71899300
385.14	69939900
385.74	69644000
386.34	70851800
386.939	71109700
387.539	70687900
388.164	69822700
388.771	69518300
389.371	69678600
389.995	70338700
390.601	70855800
391.214	70683900
391.828	70454200
392.444	70484000
393.061	70447700
393.673	70021700
394.284	69220400
394.905	69010900
395.52	69212900
396.176	68957000
396.806	71222900
397.467	71709600
398.074	71366100
398.688	71932100
399.298	72287400
399.983	72110900
400.594	71325800
401.212	72304800
401.875	71837500
402.483	70390400
403.099	69402400
403.697	67575600
404.309	67708400
404.909	67544200
405.51	70011900
406.111	70152400
406.713	71026700
407.322	69688700
407.936	68946200
408.55	68634300
409.164	68940500
409.772	68657600
410.383	68351700
410.987	68203100
411.566	68617800
412.168	67906500
412.779	68896500
413.384	68210700
413.997	71358800
414.614	73598500
415.218	76376900
415.826	74766100
416.445	73282400
417.055	72054500
417.657	71288000
418.259	70825400
418.858	70398200
419.459	70013000
420.058	69693100
420.661	69454700
421.259	69281700
421.86	69149800
422.461	69042200
423.06	68949500
423.671	68870500
424.286	68859100
424.891	68779500
425.5	68754900
426.108	68690200
426.716	68706000
427.33	69012800
427.936	70143700
428.546	72298000
429.165	75230500
429.768	78291400
430.376	81101400
430.979	83198000
431.578	84800900
432.181	86043100
432.78	87110800
433.381	88402700
433.98	89569000
434.59	91706800
435.197	94113400
435.807	96728900
436.408	99780300
437.021	103014000
437.628	106154000
438.237	108713000
438.838	111778000
439.457	114675000
440.06	117080000
440.669	119174000
441.272	120973000
441.866	122697000
442.468	124280000
443.069	125804000
443.67	127203000
444.272	128666000
444.87	130147000
445.469	131646000
446.07	133185000
446.67	134775000
447.269	136456000
447.87	138075000
448.469	139768000
449.068	141355000
449.669	143115000
450.27	144802000
450.871	146516000
451.477	148243000
452.086	149893000
452.696	151578000
453.302	153266000
453.901	154948000
454.501	156455000
455.1	158016000
455.7	159445000
456.319	161010000
456.929	162376000
457.53	163698000
458.132	164907000
458.731	166166000
459.347	167432000
459.957	168507000
460.561	169655000
461.176	170641000
461.786	171752000
462.388	172817000
462.99	173783000
463.603	174828000
464.216	175730000
464.823	176649000
465.437	177469000
466.047	178462000
466.674	179340000
467.281	180212000
467.882	181025000
468.483	181760000
469.081	182559000
469.68	183310000
470.284	184032000
470.879	184782000
471.48	185571000
472.083	186352000
473.675	186043000
473.277	186794000
473.887	187757000
474.513	188436000
475.119	189302000
474.721	190089000
476.322	190881000
475.925	191611000
477.535	192260000
477.145	193054000
477.751	193630000
478.375	194440000
478.979	195085000
479.582	195812000
480.181	196489000
479.781	197025000
481.381	197601000
480.979	198321000
482.58	198779000
482.191	199399000
482.8	199846000
483.409	200353000
484.009	200948000
484.61	201566000
485.21	201927000
484.81	202491000
486.422	202865000
486.028	203255000
487.638	203743000
488.239	204233000
487.84	204561000
489.439	204894000
489.041	205226000
490.64	205580000
490.239	205921000
490.839	206247000
491.449	206443000
492.065	206775000
493.668	207164000
493.268	207469000
493.869	207655000
495.469	207881000
495.07	208221000
496.669	208474000
496.271	208613000
496.87	208938000
497.47	209173000
498.069	209470000
498.669	209576000
499.27	209843000
498.869	209999000
500.471	210234000
500.089	210452000
500.699	210554000
501.299	210703000
501.901	210935000
502.499	211230000
503.098	211429000
502.7	211461000
504.302	211620000
503.903	211682000
505.5	211815000
505.101	212072000
505.7	212168000
506.3	212293000
506.9	212309000
507.511	212405000
508.117	212536000
507.726	212640000
509.329	212585000
508.955	212728000
510.561	212905000
510.16	213105000
510.761	213094000
511.359	213193000
511.958	213163000
512.561	213312000
513.172	213486000
512.785	213522000
514.389	213608000
513.99	213685000
515.603	213740000
515.216	213804000
515.818	213969000
516.42	213947000
517.021	214284000
517.644	214239000
518.246	213661000
517.877	214298000
519.456	214077000
519.07	214361000
520.631	214218000
520.246	214275000
520.854	214410000
521.467	214493000
522.077	214653000
521.696	214545000
523.307	214521000
522.924	214544000
524.537	214560000
524.138	214591000
524.74	214563000
525.339	214670000
525.941	214754000
526.543	214849000
527.153	214856000
526.767	214842000
528.371	214893000
527.971	214955000
529.581	215008000
530.188	215065000
529.792	214988000
531.399	215027000
531	215107000
532.613	215120000
532.219	214995000
538.923	212467000
538.923	210467000
538.923	206467000
538.923	206467000
539.535	203006000
540.14	199959000
540.75	196931000
541.352	197272000
541.953	196461000
542.575	191569000
543.202	180224000
543.812	174628000
544.425	176320000
545.038	171628000
545.656	163122000
546.266	157066000
546.885	148644000
547.496	141900000
548.101	135736000
548.703	128348000
549.313	123992000
549.921	120730000
550.529	118239000
551.132	116250000
551.73	113991000
552.332	112584000
552.932	110200000
553.535	107877000
554.143	107111000
554.751	106094000
555.36	104821000
555.96	100928000
556.56	98305800
557.174	97283300
557.781	97749700
558.389	96002000
558.99	93250700
559.59	91353000
560.19	90403100
560.791	89680800
561.39	88973100
561.992	89127300
562.603	90168100
563.218	89005000
563.82	88125000
564.42	87168400
565.023	86955000
565.635	86843300
566.247	86998300
566.864	85193600
567.477	82947700
568.093	82219300
568.707	81857100
569.313	81370800
569.924	81500100
570.537	81169400
571.141	80730500
571.747	80236700
572.343	80453500
572.965	79996800
573.569	79757600
574.171	79368900
574.77	79422000
575.371	82123800
575.972	81957700
576.584	84635500
577.198	84000900
577.801	82065800
578.404	81800900
579.004	81408500
579.614	80663400
580.227	81113300
580.83	80968600
581.433	81770300
582.032	84601700
582.633	79368900
583.232	79368900
583.812	79368900
584.372	79368900
584.948	79368900
585.534	79368900
586.127	84661400
586.688	84207500
587.26	84420300
587.82	83640000
588.412	82246900
589.022	80879700
589.622	80656600
590.245	79683400
590.853	77980600
591.452	76124300
592.06	76005500
592.67	75944700
593.281	74998800
593.881	73842000
594.498	74224400
595.118	74563900
595.727	74677200
596.339	73955700
596.954	73576200
597.567	73031000
598.171	74092000
598.775	73580900
599.386	74196700
599.998	73849700
600.6	73124000
601.202	72125200
601.817	73453000
602.429	76186400
603.033	78810600
603.646	77479500
604.259	76699900
604.861	75655500
605.462	75705900
606.078	74430400
606.691	72979600
607.293	72649200
607.907	72585500
608.519	71857900
609.124	71503000
609.725	71247800
610.323	70025800
610.925	70621900
611.537	70754800
612.148	70311900
612.754	69855700
613.366	69682400
613.978	72038400
614.581	73316700
615.184	74175400
615.805	73982700
616.41	73447800
617.012	74384500
617.613	73751600
618.229	74404600
618.84	75364500
619.459	74920100
620.068	75448700
620.671	74812800
621.271	73724300
621.872	72747300
622.473	70957500
623.072	69905700
623.687	71007200
624.299	74961900
624.902	73541600
625.487	73278500
626.099	72680000
626.702	71784500
627.315	70592800
627.928	70981700
628.531	71543700
629.132	70743100
629.744	69365400
630.358	69355000
630.964	69532500
631.563	70058800
632.199	69554000
632.811	69227000
633.419	68831800
634.021	68944400
634.636	68495000
635.249	68845900
635.864	67966500
636.479	68605300
637.087	71302400
637.696	71627400
638.312	71169800
638.913	70783400
639.529	70606300
640.138	70477200
640.731	70363100
641.342	70261800
641.944	70104100
642.554	70039400
643.161	69958100
643.771	69934100
644.372	69972700
644.985	70004400
645.598	70034000
646.201	70092300
646.802	70127700
647.406	70159900
648.018	70259200
648.629	70353200
649.245	70354300
649.859	70459900
650.462	70508200
651.063	70573600
651.662	70656500
652.275	70740500
652.889	70792800
653.492	70929000
654.106	71051300
654.719	71096800
655.322	71170100
655.934	71262500
656.549	71331300
657.154	71451400
657.77	71521300
658.381	71626900
658.985	72024000
659.594	72796100
660.208	74145100
660.813	75964500
661.428	77813500
662.039	79657000
662.642	81501600
663.244	83403100
663.858	85427600
664.469	87705900
665.073	90177500
665.697	93119300
666.315	96196500
666.929	99518300
667.532	102824000
668.134	106083000
668.746	109345000
669.358	112465000
669.96	115463000
670.563	118214000
671.162	120771000
671.775	123191000
672.382	125429000
672.993	127498000
673.596	129400000
674.206	131134000
674.821	132796000
675.439	134429000
676.059	135922000
676.675	137462000
677.293	139000000
677.909	140443000
678.512	141983000
679.125	143479000
679.738	145124000
680.355	146750000
680.98	148522000
681.589	150223000
682.192	152048000
682.799	153860000
683.4	155637000
683.999	157407000
684.598	159276000
685.199	161046000
685.799	162826000
686.4	164496000
687	166200000
687.601	167815000
688.201	169402000
688.8	171033000
689.405	172370000
690.003	173859000
690.602	175208000
691.2	176660000
691.808	177858000
692.414	178934000
693.027	180121000
693.646	181208000
694.258	182266000
694.859	183288000
695.463	184204000
696.063	185097000
696.675	186043000
697.277	186794000
697.887	187757000
698.513	188436000
699.119	189302000
699.721	190089000
700.322	190881000
700.925	191611000
701.535	192260000
702.145	193054000
702.751	193630000
703.375	194440000
703.979	195085000
704.582	195812000
705.181	196489000
705.781	197025000
706.381	197601000
706.979	198321000
707.58	198779000
708.191	199399000
708.8	199846000
709.409	200353000
710.009	200948000
710.61	201566000
711.21	201927000
711.81	202491000
712.422	202865000
713.028	203255000
713.638	203743000
714.239	204233000
714.84	204561000
715.439	204894000
716.041	205226000
716.64	205580000
717.239	205921000
717.839	206247000
718.449	206443000
719.065	206775000
719.668	207164000
720.268	207469000
720.869	207655000
721.469	207881000
722.07	208221000
722.669	208474000
723.271	208613000
723.87	208938000
724.47	209173000
725.069	209470000
725.669	209576000
726.27	209843000
726.869	209999000
727.471	210234000
728.089	210452000
728.699	210554000
729.299	210703000
729.901	210935000
730.499	211230000
731.098	211429000
731.7	211461000
732.302	211620000
732.903	211682000
733.5	211815000
734.101	212072000
734.7	212168000
735.3	212293000
735.9	212309000
736.511	212405000
737.117	212536000
737.726	212640000
738.329	212585000
738.955	212728000
739.561	212905000
740.16	213105000
740.761	213094000
741.359	213193000
741.958	213163000
742.561	213312000
743.172	213486000
743.785	213522000
744.389	213608000
744.99	213685000
745.603	213740000
746.216	213804000
746.818	213969000
747.42	213947000
748.021	214284000
748.644	214239000
749.246	213661000
749.877	214298000
750.456	214077000
751.07	214361000
751.631	214218000
752.246	214275000
752.854	214410000
753.467	214493000
754.077	214653000
754.696	214545000
755.307	214521000
755.924	214544000
756.537	214560000
757.138	214591000
757.74	214563000
758.339	214670000
758.941	214754000
759.543	214849000
760.153	214856000
760.767	214842000
761.371	214893000
761.971	214955000
762.581	215008000
763.188	215065000
763.792	214988000
764.399	215027000
765	215107000
765.613	215120000
766.219	214995000
766.829	215064000
767.43	215126000
768.045	215133000
768.657	215207000
769.26	215126000
769.861	214706000
770.46	213853000
771.062	213367000
771.673	208248000
772.287	207983000
772.89	210872000
773.489	207414000
774.091	198131000
774.691	188790000
775.291	180979000
775.891	173341000
776.492	163291000
777.094	154322000
777.704	146668000
778.287	143535000
778.899	142698000
779.51	137832000
780.121	140806000
780.72	138529000
781.319	137168000
781.921	129680000
782.522	125715000
783.12	124816000
783.722	122543000
784.322	116401000
784.935	112953000
785.549	109730000
786.15	108819000
786.752	107324000
787.374	105150000
787.979	105274000
788.594	102644000
789.201	99112400
789.834	96574700
790.426	95652300
791.039	93670700
791.642	92674100
792.241	91503600
792.838	91339700
793.441	90065300
794.04	89049500
794.64	89784700
795.24	90432000
795.84	88178000
796.444	90302000
797.054	88433100
797.668	86898700
798.269	85774300
798.874	84867400
799.483	84915300
800.09	86925900
800.698	86276300
801.319	91122700
801.929	89195500
802.499	91249700
803.101	91199900
803.716	90215400
804.327	89315900
804.939	86454800
805.554	85297400
806.159	83917700
806.759	83019900
807.361	82792700
807.973	82250900
808.579	83100000
809.187	83159200
809.789	82399500
810.391	82162600
811.014	80974800
811.618	79770900
812.22	80022500
812.822	80108900
813.423	79912100
814.022	79508000
814.621	78654600
815.234	77455300
815.846	76253900
816.466	81136900
817.072	80271200
817.678	78998700
818.281	76717800
818.88	76253000
819.49	75583000
820.095	74832000
820.707	73875500
821.311	72912000
821.927	73181400
822.537	73275700
823.139	75466800
823.742	75905300
824.343	81489800
826.14	80473600
826.741	79348000
827.342	79394800
827.957	78362900
828.566	77991600
829.17	76585700
829.785	75450500
830.396	74803100
830.999	74907100
831.599	74838200
832.2	74758100
832.802	74798100
833.404	74825900
834.014	74906000
834.627	74992400
835.252	74976600
835.84	75145400
836.428	75204900
837.03	75155900
837.63	75230300
838.233	75256700
838.846	75322200
839.456	75416000
840.077	75525900
840.686	75609300
841.289	75693000
841.89	75838300
842.492	75925900
843.094	76020600
843.705	76084000
844.317	76175200
844.919	76266300
845.52	76372900
846.119	76461400
846.719	76540600
847.321	76616300
847.92	76694000
848.523	76737500
849.132	76823800
849.739	76965100
850.348	77031500
850.95	77079900
851.55	77177800
852.15	77245800
852.751	77310000
853.362	77417200
853.97	77469000
854.576	77538700
855.18	77631700
855.782	77752000
856.38	77796700
856.99	77880500
857.599	77965700
858.208	78031600
858.808	78089500
859.411	78119400
860.022	78267800
860.636	78358000
861.241	78395800
861.841	78463900
862.442	78520500
863.041	78621200
863.653	78707500
864.266	78738600
864.883	78817200
865.489	78947100
866.1	78968900
866.702	79060700
867.316	79128300
867.927	79208200
868.532	79280500
869.131	79357600
869.73	79421100
870.331	79485400
870.931	79565700
871.531	79641900
872.145	79710300
872.756	79726100
873.381	79790700
873.987	79850400
874.591	79889900
875.202	79935300
875.809	80006300
876.418	80087900
877.019	80179400
877.621	80221900
878.232	80268200
878.842	80291600
879.449	80487700
880.051	81439800
880.652	83433100
881.255	87096900
881.865	91901800
882.476	96769200
883.079	100941000
883.693	104069000
884.309	106164000
884.921	107667000
885.527	108654000
886.137	113523000
886.754	114547000
887.367	115462000
887.97	116370000
888.571	117248000
889.17	118301000
889.771	119439000
890.372	120644000
890.972	122001000
891.574	123371000
892.173	124963000
892.754	126277000
893.367	127797000
893.985	129364000
894.596	131053000
895.213	132829000
895.826	134734000
896.442	136541000
897.048	138629000
897.659	140758000
898.262	143040000
898.861	145417000
899.462	147974000
900.083	150564000
900.692	153058000
901.294	155684000
901.906	158168000
902.517	160548000
903.12	162806000
903.72	164949000
904.322	166998000
904.921	169047000
905.52	170849000
906.123	172514000
906.744	174098000
907.349	175432000
907.949	176772000
908.549	178107000
909.151	179277000
909.752	180248000
910.363	181225000
910.97	182147000
911.578	183085000
912.195	183928000
912.806	184723000
913.411	185419000
914.01	186280000
914.622	187061000
915.236	187767000
915.842	188454000
916.452	189151000
917.056	189881000
917.667	190600000
918.285	191353000
918.898	192114000
919.501	192707000
920.104	193385000
920.703	194067000
921.304	194765000
921.916	195517000
922.528	196040000
923.114	196742000
923.715	197429000
924.327	198083000
924.928	198690000
925.53	199253000
926.131	199783000
926.732	200341000
927.334	200783000
927.945	201340000
928.558	201952000
929.16	202315000
929.775	202698000
930.387	203153000
930.993	203550000
931.591	203995000
932.205	204524000
932.813	204593000
933.421	204857000
934.033	205297000
934.648	205618000
935.252	205871000
935.865	206163000
936.477	206265000
937.069	206645000
937.679	206978000
938.285	207318000
938.905	207450000
939.51	207629000
940.125	207992000
940.738	208040000
941.344	208284000
941.955	208395000
942.57	208605000
943.173	208936000
943.786	209074000
944.397	209183000
945.004	209369000
945.618	209553000
946.227	209674000
946.832	209804000
947.455	209987000
948.064	210096000
948.678	210212000
949.288	210338000
949.915	210339000
950.521	210498000
951.124	210518000
951.738	210624000
952.351	211214000
952.952	210938000
953.569	210981000
954.179	211115000
954.78	211112000
955.381	211114000
955.993	211172000
956.608	211349000
957.212	211539000
957.835	211428000
958.441	211513000
959.041	211569000
959.643	211610000
960.264	211663000
960.872	211589000
961.472	211775000
962.085	211941000
962.7	211827000
963.313	211966000
963.928	211961000
964.532	211962000
965.134	211944000
965.745	212066000
966.367	212065000
966.977	212017000
967.586	212082000
968.19	212096000
968.796	212141000
969.413	212128000
970.02	212107000
970.622	212200000
971.221	212283000
971.822	212295000
972.447	212311000
973.05	212229000
973.652	212252000
974.263	212401000
974.87	212202000
975.48	212266000
976.08	212493000
976.681	212340000
977.291	212386000
977.906	212400000
978.509	212345000
979.111	212351000
979.723	212472000
980.336	212339000
980.955	212330000
981.568	212367000
982.171	212503000
982.783	212409000
983.399	212347000
984	214151000
984.601	215387000
985.216	210020000
985.819	209898000
986.429	215049000
987.032	207853000
987.631	191551000
988.231	183157000
988.833	176653000
989.433	176858000
990.048	169954000
990.658	166128000
991.261	160433000
991.878	153364000
992.49	145573000
993.092	140025000
993.709	133184000
994.319	128814000
994.932	127598000
995.541	123372000
996.15	119297000
996.753	116192000
997.365	112901000
997.976	115455000
998.58	118673000
999.182	117622000
999.806	113027000
1000.42	110048000
1001.04	108080000
1001.64	105541000
1002.25	103366000
1002.87	101383000
1003.47	99270800
1004.09	97050700
1004.69	93540800
1005.3	90600100
1005.92	88981300
1006.53	87233300
1007.13	85855400
1007.75	84149500
1008.36	82875300
1008.96	81010700
1009.56	80163500
1010.16	79723800
1010.76	78976400
1011.38	78474000
1011.99	77443300
1012.59	77429100
1013.19	75972300
1013.81	74983800
1014.42	74669800
1015.02	74112600
1015.62	73271500
1016.23	71612000
1016.84	70322600
1017.45	69675800
1018.07	69642600
1018.68	71413800
1019.28	70294000
1019.89	70181900
1020.5	70036800
1021.11	69863900
1021.71	69518300
1022.31	69614800
1022.91	71095300
1023.51	71793800
1024.11	72201600
1024.71	72445800
1025.33	72020700
1025.94	71923500
1026.56	71762900
1027.17	71137700
1027.77	69361200
1028.37	68285600
1028.97	68436100
1029.57	68681700
1030.18	68819700
1030.8	68725200
1031.41	68241200
1032.03	68203800
1032.63	69445600
1033.24	70793800
1033.86	70491100
1034.46	69808500
1035.1	69254900
1035.71	69148700
1036.32	69478700
1036.92	69364000
1037.52	69449100
1038.13	69050400
1038.75	70016100
1039.35	70287800
1039.95	69761900
1040.57	69263400
1041.18	69493500
1041.78	68764300
1042.39	67652600
1043.01	67911600
1043.61	67688500
1044.23	67543000
1044.84	67432700
1045.45	67124700
1046.08	66783500
1046.69	66884900
1047.3	67264600
1047.9	67692300
1048.5	67600600
1049.12	67589800
1049.72	67132200
1050.33	66359500
1050.94	66424000
1051.56	66856400
1052.16	67192500
1052.76	67681500
1053.38	67911300
1054	67786800
1054.61	67792500
1055.22	67466700
1055.83	67992800
1056.44	67590400
1057.05	67151400
1057.65	66699600
1058.27	66897400
1058.88	66587900
1059.48	66071200
1060.09	66090800
1060.7	66379700
1061.32	66052400
1061.94	65781600
1062.54	65923900
1063.15	66153200
1063.77	66375700
1064.37	66563400
1064.97	66800700
1065.58	67016700
1066.19	67304000
1066.8	67580300
1067.4	67887800
1068	68227100
1068.62	68460100
1069.23	68691800
1069.83	68985200
1070.43	69194600
1071.05	69413900
1071.66	69634800
1072.26	69853100
1072.86	70032700
1073.46	70252700
1074.07	70446100
1074.69	70779400
1075.29	71446300
1075.89	72589900
1076.51	74184200
1077.12	76019300
1077.72	77926300
1078.32	79652100
1078.94	81371400
1079.55	83057800
1080.15	84901800
1080.76	87054700
1081.38	89739100
1081.98	92929300
1082.58	96619100
1083.18	100891000
1083.8	105282000
1084.41	109805000
1085.01	114010000
1085.63	118049000
1086.24	122038000
1086.85	125827000
1087.47	129144000
1088.07	131999000
1088.67	134644000
1089.27	136879000
1089.87	138949000
1090.47	140900000
1091.08	142804000
1091.69	144691000
1092.31	146460000
1092.92	147914000
1093.55	149318000
1094.16	150659000
1094.76	151984000
1095.36	153289000
1095.98	154715000
1096.59	155983000
1097.19	157357000
1097.81	158793000
1098.42	160310000
1099.02	161793000
1099.63	163341000
1100.25	165015000
1100.85	166518000
1101.45	168252000
1102.05	169906000
1102.65	171750000
1103.23	173165000
1103.84	174849000
1104.45	176457000
1105.05	177996000
1105.66	179503000
1106.28	180966000
1106.88	182266000
1107.49	183687000
1108.1	184936000
1108.71	186151000
1109.31	187227000
1109.91	188384000
1110.51	189433000
1111.11	190297000
1111.73	191354000
1112.34	192283000
1112.94	193063000
1113.54	193896000
1114.14	194685000
1114.74	195486000
1115.36	196210000
1115.97	196864000
1116.57	197592000
1117.17	198315000
1117.79	199023000
1118.4	199680000
1119.02	200352000
1119.63	200926000
1120.25	201472000
1120.86	202294000
1121.46	202842000
1122.07	203398000
1122.68	203912000
1123.29	204454000
1123.89	204939000
1124.49	205492000
1125.11	205965000
1125.72	206396000
1126.32	206893000
1126.93	207387000
1127.54	207906000
1128.15	208204000
1128.75	208621000
1129.35	208996000
1129.98	209348000
1130.59	209784000
1131.2	210154000
1131.81	210462000
1132.41	210716000
1133.04	211020000
1133.64	211327000
1134.24	211579000
1134.86	211795000
1135.47	211987000
1136.07	212276000
1136.67	212477000
1137.29	212790000
1137.91	212583000
1138.5	212978000
1139.1	213002000
1139.7	213449000
1140.3	213589000
1140.91	213724000
1141.53	213914000
1142.13	214003000
1142.74	214136000
1143.35	214274000
1143.96	214327000
1144.57	214478000
1145.18	214754000
1145.79	214818000
1146.4	214914000
1147.01	214986000
1147.62	215087000
1148.22	215113000
1148.84	215239000
1149.45	215422000
1150.05	215497000
1150.66	215531000
1151.28	215631000
1151.9	215670000
1152.51	215790000
1153.11	215781000
1153.72	215902000
1154.33	215881000
1154.94	215906000
1155.54	215964000
1156.16	216116000
1156.77	216100000
1157.38	216199000
1158	216146000
1158.62	216283000
1159.23	216319000
1159.83	216357000
1160.45	216333000
1161.05	216403000
1161.66	216441000
1162.28	216476000
1162.89	216528000
1163.51	216389000
1164.12	216416000
1164.72	216543000
1165.32	216705000
1165.94	216606000
1166.55	216569000
1167.15	216487000
1167.75	216668000
1168.37	216660000
1168.98	216623000
1169.6	216702000
1170.21	216643000
1170.82	216602000
1171.44	216685000
1172.03	216562000
1172.64	216612000
1173.25	216702000
1173.86	216687000
1174.47	216703000
1175.07	216695000
1175.69	216641000
1176.3	216887000
1176.89	216786000
1177.5	216583000
1178.1	216607000
1178.73	216604000
1179.33	216658000
1179.95	216817000
1180.56	217034000
1181.16	217077000
1181.78	217257000
1182.39	217781000
1183.01	219593000
1183.62	218686000
1184.23	212595000
1184.84	205248000
1185.45	202430000
1186.05	199591000
1186.67	199435000
1187.28	199120000
1187.92	196256000
1188.54	192978000
1189.17	193257000
1189.76	192489000
1190.4	179580000
1191.02	169412000
1191.65	161127000
1192.27	154872000
1192.9	145973000
1193.47	139818000
1194.08	135607000
1194.7	131229000
1195.31	128783000
1195.92	126034000
1196.54	121469000
1197.15	117981000
1197.77	114997000
1198.38	113443000
1199	112462000
1199.61	108978000
[truncated: 489 more rows]

[truncated: 4 more sheets: Figure 6f, Figure 6g, Figure 6h, Figure 6i]
