# Supplementary material for: Soft nanobrush-directed multifunctional MOF nanoarrays
Source: Nat Commun. 2022 Nov 5;13:6673. doi: 10.1038/s41467-022-34512-1 (PMC9637124; doi:10.1038/s41467-022-34512-1)
Supplement: Supplementary file 2 — Source Data [file 41467_2022_34512_MOESM2_ESM.zip › Source Data Supplementary.xls]

## Sheet: SI Figure 6
Soft nanobrush			MIL-100 (Fe) nanoarray
Binding Energy (eV)	Intensity (a.u.)		Binding Energy (eV)	Intensity (a.u.)
410.169	4018.43		413.133	2828.31
410.069	4068.12		413.033	2760.19
409.969	4012.84		412.933	2743.16
409.869	3909.55		412.833	2756.56
409.769	3981.57		412.733	2758.51
409.669	3993.3		412.633	2801.79
409.569	3962.59		412.533	2808.21
409.469	3935.79		412.433	2810.44
409.369	3835.29		412.333	2838.64
409.269	3893.36		412.233	2788.39
409.169	3833.05		412.133	2808.77
409.069	3871.58		412.033	2805.14
408.969	3895.59		411.933	2774.99
408.869	3931.88		411.833	2797.04
408.769	3859.3		411.733	2814.63
408.669	3835.29		411.633	2778.34
408.569	3825.8		411.533	2801.51
408.469	3871.02		411.433	2756.28
408.369	3856.51		411.333	2782.52
408.269	3843.66		411.233	2798.16
408.169	3799.55		411.133	2782.8
408.069	3833.61		411.033	2759.91
407.969	3871.02		410.933	2786.15
407.869	3786.15		410.833	2754.05
407.769	3796.76		410.733	2785.04
407.669	3827.47		410.633	2818.82
407.569	3858.74		410.533	2804.3
407.469	3835.29		410.433	2790.9
407.369	3889.45		410.333	2780.29
407.269	3844.78		410.233	2805.97
407.169	3877.72		410.133	2800.39
407.069	3883.86		410.033	2799.27
406.969	3983.25		409.933	2823.28
406.869	3998.32		409.833	2829.15
406.769	4013.4		409.733	2814.91
406.669	4000.56		409.633	2830.82
406.569	4054.16		409.533	2806.81
406.469	4056.39		409.433	2810.16
406.369	4037.41		409.333	2780.29
406.269	4085.99		409.233	2797.88
406.169	4116.14		409.133	2762.42
406.069	4141.26		409.033	2788.95
405.969	4180.9		408.933	2805.42
405.869	4127.3		408.833	2777.22
405.769	4141.26		408.733	2772.19
405.669	4072.59		408.633	2778.89
405.569	4087.66		408.533	2819.65
405.469	4099.39		408.433	2811.84
405.369	4031.27		408.333	2800.95
405.269	3991.07		408.233	2779.17
405.169	3974.32		408.133	2824.4
405.069	3986.6		408.033	2826.63
404.969	3941.93		407.933	2807.93
404.869	3866.55		407.833	2806.25
404.769	3863.2		407.733	2838.08
404.669	3872.14		407.633	2824.4
404.569	3855.39		407.533	2824.4
404.469	3894.47		407.433	2816.58
404.369	3838.08		407.333	2835.85
404.269	3857.06		407.233	2836.12
404.169	3870.46		407.133	2787.83
404.069	3847.01		407.033	2802.9
403.969	3776.66		406.933	2833.61
403.869	3806.25		406.833	2866.55
403.769	3699.61		406.733	2835.85
403.669	3800.67		406.633	2829.15
403.569	3798.99		406.533	2819.93
403.469	3797.88		406.433	2826.07
403.369	3778.89		406.333	2809.05
403.269	3818.54		406.233	2802.07
403.169	3790.06		406.133	2802.9
403.069	3696.26		406.033	2837.8
402.969	3744.28		405.933	2814.07
402.869	3739.25		405.833	2809.6
402.769	3684.53		405.733	2796.76
402.669	3726.97		405.633	2785.04
402.569	3764.38		405.533	2781.69
402.469	3732.55		405.433	2836.68
402.369	3726.97		405.333	2866.28
402.269	3793.97		405.233	2818.54
402.169	3805.14		405.133	2807.93
402.069	3816.86		405.033	2830.54
401.969	3863.76		404.933	2826.63
401.869	3831.94		404.833	2810.72
401.769	3800.11		404.733	2818.82
401.669	3802.9		404.633	2829.15
401.569	3824.68		404.533	2847.57
401.469	3823.56		404.433	2809.88
401.369	3829.15		404.333	2827.47
401.269	3933		404.233	2797.04
401.169	3998.88		404.133	2817.42
401.069	3960.36		404.033	2829.98
400.969	3974.32		403.933	2817.42
400.869	4035.18		403.833	2814.91
400.769	4127.3		403.733	2815.19
400.669	4188.16		403.633	2844.5
400.569	4209.94		403.533	2845.62
400.469	4464.55		403.433	2838.64
400.369	4737.58		403.333	2850.92
400.269	4934.67		403.233	2873.81
400.169	5155.22		403.133	2876.33
400.069	5555.56		403.033	2844.78
399.969	5989.39		402.933	2861.53
399.869	6571.19		402.833	2873.53
399.769	7106.64		402.733	2882.19
399.669	7783.36		402.633	2906.2
399.569	8439.42		402.533	2874.65
399.469	9140.7		402.433	2893.36
399.369	9935.79		402.333	2944.72
399.269	10390.8		402.233	2977.39
399.169	10824.7		402.133	2997.21
399.069	10952.5		402.033	2983.25
398.969	11261.3		401.933	3011.45
398.869	11064.2		401.833	3068.4
398.769	10751		401.733	3069.79
398.669	10304.3		401.633	3070.07
398.569	9852.04		401.533	3102.74
398.469	9103.29		401.433	3113.07
398.369	8410.39		401.333	3108.88
398.269	7690.68		401.233	3122.28
398.169	6968.73		401.133	3218.03
398.069	6252.93		401.033	3239.53
397.969	5630.37		400.933	3255.16
397.869	5218.87		400.833	3293.13
397.769	4774.43		400.733	3395.59
397.669	4494.14		400.633	3394.75
397.569	4280.29		400.533	3446.12
397.469	4128.98		400.433	3450.03
397.369	3974.87		400.333	3520.94
397.269	3957.01		400.233	3592.41
397.169	3857.06		400.133	3575.1
397.069	3763.26		400.033	3660.25
396.969	3730.88		399.933	3670.57
396.869	3664.43		399.833	3640.98
396.769	3619.21		399.733	3703.52
396.669	3691.23		399.633	3684.81
396.569	3635.4		399.533	3683.42
396.469	3639.31		399.433	3692.63
396.369	3648.24		399.333	3641.26
396.269	3605.81		399.233	3595.2
396.169	3671.13		399.133	3592.41
396.069	3631.49		399.033	3543.55
395.969	3626.47		398.933	3479.62
395.869	3660.53		398.833	3436.63
395.769	3719.15		398.733	3381.91
395.669	3700.17		398.633	3250.42
395.569	3625.91		398.533	3208.54
395.469	3672.81		398.433	3186.21
395.369	3672.25		398.333	3127.02
395.269	3551.09		398.233	3060.86
395.169	3646.57		398.133	3045.78
395.069	3583.47		398.033	2958.68
394.969	3556.11		397.933	2901.73
394.869	3582.36		397.833	2900.34
394.769	3649.92		397.733	2898.1
394.669	3606.36		397.633	2843.94
394.569	3698.49		397.533	2828.31
394.469	3677.83		397.433	2811.56
394.369	3597.43		397.333	2812.39
394.269	3616.41		397.233	2831.1
394.169	3533.78		397.133	2823.84
394.069	3611.39		397.033	2790.34
393.969	3583.47		396.933	2781.97
393.869	3548.86		396.833	2764.38
393.769	3654.94		396.733	2772.75
393.669	3668.34		396.633	2747.07
393.569	3670.02		396.533	2775.26
393.469	3694.58		396.433	2804.86
393.369	3580.68		396.333	2797.88
393.269	3587.38		396.233	2766.61
393.169	3677.28		396.133	2776.38
393.069	3651.03		396.033	2784.48
392.969	3643.22		395.933	2757.68
392.869	3649.36		395.833	2764.38
392.769	3714.68		395.733	2817.42
392.669	3616.97		395.633	2816.3
392.569	3648.24		395.533	2781.41
392.469	3552.76		395.433	2839.47
392.369	3539.36		395.333	2814.91
392.269	3568.96		395.233	2803.74
392.169	3614.74		395.133	2757.12
392.069	3592.41		395.033	2790.9
391.969	3662.76		394.933	2780.01
391.869	3629.82		394.833	2815.47
391.769	3621.44		394.733	2774.43
391.669	3674.48		394.633	2834.17
391.569	3714.13		394.533	2792.3
391.469	3623.67		394.433	2788.67
391.369	3626.47		394.333	2799.83
391.269	3685.09		394.233	2829.98
391.169	3616.41		394.133	2795.64
391.069	3593.52		394.033	2773.31
390.969	3712.45		393.933	2808.49
390.869	3740.37		393.833	2763.26
390.769	3638.75		393.733	2770.8
390.669	3537.13		393.633	2805.7
390.569	3594.08		393.533	2816.86
390.469	3609.72		393.433	2788.95
390.369	3596.32		393.333	2780.01
390.269	3669.46		393.233	2799.55
390.169	3625.91		393.133	2813.51
390.069	3608.04		393.033	2881.91
389.969	3631.49		392.933	2843.1
389.869	3634.84		392.833	2825.52
389.769	3643.77		392.733	2766.05
389.669	3654.38		392.633	2791.18
389.569	3614.74		392.533	2814.63
389.469	3629.26		392.433	2821.89
389.369	3577.33		392.333	2816.58
389.269	3623.12		392.233	2783.08
389.169	3608.6		392.133	2786.43
389.069	3627.58		392.033	2814.35
388.969	3693.47		391.933	2857.06
388.869	3675.04		391.833	2817.7
388.769	3628.7		391.733	2788.11
388.669	3579.01		391.633	2814.63
388.569	3686.77		391.533	2814.91
388.469	3734.78		391.433	2801.51
388.369	3656.06		391.333	2811
388.269	3684.53		391.233	2802.34
388.169	3693.47		391.133	2799.55
388.069	3695.7
387.969	3590.73
387.869	3741.49
387.769	3622.56
387.669	3591.29
387.569	3722.5
387.469	3659.97
387.369	3648.24
387.269	3611.39
387.169	3673.37

## Sheet: SI Figure 10
unimer amount (μL)	Height of MIL-100 (Fe) nanoarray (nm)	error value
2	200	20
4	300	20
6	500	20
8	700	15
16	1000	20

## Sheet: SI Figure 13
HKUST-1 nanoarray			Soft nanobrush			HKUST-1 powder
Wavenumber (cm-1)	Transmittance (%)		Wavenumber (cm-1)	Transmittance (%)		Wavenumber (cm-1)	Transmittance (%)
397.281	0		397.281	0		3998.5	58.8478
401.138	0		401.138	0		3998	58.8495
404.995	0		404.995	0		3997.5	58.8513
408.852	0		408.852	0		3997	58.8546
412.709	0		412.709	0		3996.5	58.8585
416.566	0		416.566	0		3996	58.8606
420.423	0		420.423	0		3995.5	58.859
424.281	0		424.281	0		3995	58.8539
428.138	0		428.138	0		3994.5	58.8472
431.995	0		431.995	0		3994	58.842
435.852	0		435.852	0		3993.5	58.8418
439.709	0		439.709	0		3993	58.8472
443.566	0		443.566	0		3992.5	58.8541
447.423	0		447.423	0		3992	58.8579
451.28	0		451.28	0		3991.5	58.8578
455.137	0		455.137	0		3991	58.8548
458.994	0		458.994	0		3990.5	58.8502
462.852	0		462.851	0		3990	58.8461
466.709	0		466.709	0		3989.5	58.8454
470.566	0		470.566	0		3989	58.8484
474.423	0		474.423	0		3988.5	58.8516
478.28	0		478.28	0		3988	58.8524
482.137	0		482.137	0		3987.5	58.8531
485.994	0		485.994	0		3987	58.8558
489.851	0		489.851	0		3986.5	58.8577
493.708	0		493.708	0		3986	58.8548
497.565	0		497.565	0		3985.5	58.8482
501.423	0		501.423	0		3985	58.8426
505.28	0		505.28	0		3984.5	58.8397
509.137	0		509.137	0		3984	58.8387
512.994	0		512.994	0		3983.5	58.8402
516.851	0		516.851	0		3983	58.8445
520.708	0		520.708	0		3982.5	58.8488
524.565	0		524.565	0		3982	58.8499
528.422	0		528.422	0		3981.5	58.8499
532.279	0		532.279	0		3981	58.8522
536.136	0		536.136	0		3980.5	58.8556
539.994	0		539.993	0		3980	58.8567
543.851	0		543.851	0		3979.5	58.856
547.708	0		547.708	0		3979	58.8559
551.565	0		551.565	0		3978.5	58.8561
555.422	0		555.422	0		3978	58.8542
559.279	0		559.279	0		3977.5	58.8514
563.136	0		563.136	0		3977	58.8511
566.993	0		566.993	0		3976.5	58.8529
570.85	0		570.85	0		3976	58.8547
574.707	0		574.707	0		3975.5	58.8572
578.564	0		578.564	0		3975	58.8616
582.422	0		582.422	0		3974.5	58.8646
586.279	0		586.279	0		3974	58.8627
590.136	0		590.136	0		3973.5	58.8582
593.993	0		593.993	0		3973	58.8574
597.85	0		597.85	0		3972.5	58.8614
601.707	0		601.707	0		3972	58.8652
605.564	0		605.564	0		3971.5	58.8662
609.421	0		609.421	0		3971	58.8658
613.278	0		613.278	0		3970.5	58.8646
617.135	0		617.135	0		3970	58.8612
620.992	0		620.992	0		3969.5	58.8566
624.85	0		624.85	0		3969	58.8544
628.707	0		628.707	0		3968.5	58.8553
632.564	0		632.564	0		3968	58.856
636.421	0		636.421	0		3967.5	58.8553
640.278	0		640.278	0		3967	58.8546
644.135	0		644.135	0		3966.5	58.8543
647.992	0		647.992	0		3966	58.8539
651.849	0		651.849	0		3965.5	58.855
655.706	0		655.706	0		3965	58.8592
659.563	0		659.563	0		3964.5	58.8638
663.42	0		663.42	0		3964	58.8646
667.278	0		667.278	0		3963.5	58.8629
671.135	0		671.135	0		3963	58.8631
674.992	71.8588		674.992	83.0695		3962.5	58.8651
678.849	71.6637		678.849	82.3316		3962	58.8655
682.706	71.4927		682.706	81.4987		3961.5	58.8651
686.563	71.3693		686.563	80.2144		3961	58.8681
690.42	71.2545		690.42	78.7153		3960.5	58.8736
694.277	71.1206		694.277	77.5637		3960	58.8758
698.134	70.9024		698.134	77.329		3959.5	58.8731
701.991	70.5186		701.991	78.4522		3959	58.8698
705.849	69.9116		705.849	80.8246		3958.5	58.8688
709.706	69.0299		709.706	83.5732		3958	58.8678
713.563	67.8662		713.563	85.8055		3957.5	58.8654
717.42	66.4832		717.42	87.0672		3957	58.8639
721.277	64.9827		721.277	87.3936		3956.5	58.8643
725.134	63.4964		725.134	87.1361		3956	58.8645
728.991	63.1662		728.991	86.4664		3955.5	58.8637
732.848	65.6533		732.848	84.7816		3955	58.8645
736.705	69.1646		736.705	81.3744		3954.5	58.8676
740.562	70.9162		740.562	77.0012		3954	58.8714
744.42	71.0167		744.42	73.3002		3953.5	58.8751
748.277	70.2016		748.277	71.3902		3953	58.879
752.134	68.8677		752.134	71.3631		3952.5	58.8809
755.991	67.4586		755.991	72.0984		3952	58.8807
759.848	67.2188		759.848	71.9866		3951.5	58.8829
763.705	68.9973		763.705	70.4763		3951	58.8892
767.562	71.2048		767.562	67.8837		3950.5	58.8923
771.419	72.4978		771.419	64.2118		3950	58.8845
775.276	73.0709		775.276	58.8682		3949.5	58.8712
779.133	73.1976		779.133	51.3319		3949	58.8633
782.99	73.1035		782.99	42.2044		3948.5	58.8631
786.848	72.8982		786.847	33.4585		3948	58.8644
790.705	72.6538		790.705	26.9613		3947.5	58.8649
794.562	72.4546		794.562	23.4293		3947	58.8685
798.419	72.4007		798.419	22.7121		3946.5	58.8761
802.276	72.4229		802.276	24.344		3946	58.8829
806.133	72.4433		806.133	27.5936		3945.5	58.8849
809.99	72.4022		809.99	31.5367		3945	58.8835
813.847	72.3491		813.847	35.6246		3944.5	58.8832
817.704	72.3071		817.704	40.3295		3944	58.8858
821.562	72.3213		821.561	46.5615		3943.5	58.8888
825.419	72.3382		825.419	54.7106		3943	58.8871
829.276	72.3155		829.276	63.9144		3942.5	58.8796
833.133	72.2397		833.133	72.0818		3942	58.8737
836.99	72.1375		836.99	77.5516		3941.5	58.8758
840.847	72.0078		840.847	80.5643		3941	58.8829
844.704	71.8885		844.704	82.029		3940.5	58.8868
848.561	71.7648		848.561	82.3254		3940	58.8874
852.418	71.6214		852.418	81.4857		3939.5	58.8916
856.275	71.4659		856.275	79.7982		3939	58.8994
860.132	71.3254		860.132	78.0032		3938.5	58.9015
863.99	71.1889		863.99	76.8782		3938	58.8954
867.847	71.0784		867.847	76.8463		3937.5	58.8906
871.704	70.9709		871.704	77.9172		3937	58.892
875.561	70.8896		875.561	79.7914		3936.5	58.8914
879.418	70.8175		879.418	82.0829		3936	58.8842
883.275	70.7108		883.275	84.4392		3935.5	58.8779
887.132	70.583		887.132	86.5096		3935	58.8766
890.989	70.4859		890.989	88.0517		3934.5	58.8732
894.846	70.3893		894.846	89.0848		3934	58.8618
898.703	70.3034		898.703	89.8027		3933.5	58.8505
902.561	70.1933		902.56	90.3559		3933	58.8484
906.418	70.0645		906.418	90.7895		3932.5	58.8527
910.275	69.9466		910.275	91.0903		3932	58.8574
914.132	69.8233		914.132	91.2277		3931.5	58.8666
917.989	69.668		917.989	91.1716		3931	58.8845
921.846	69.4829		921.846	90.938		3930.5	58.9013
925.703	69.2715		925.703	90.5627		3930	58.9046
929.56	69.0623		929.56	90.0733		3929.5	58.898
933.417	68.8995		933.417	89.4699		3929	58.8964
937.274	68.8596		937.274	88.7398		3928.5	58.9029
941.131	68.9257		941.131	87.8544		3928	58.9076
944.989	68.982		944.989	86.7707		3927.5	58.9071
948.846	68.9907		948.846	85.4572		3927	58.9102
952.703	68.9689		952.703	83.9048		3926.5	58.9203
956.56	68.9098		956.56	82.1463		3926	58.928
960.417	68.8403		960.417	80.2795		3925.5	58.9265
964.274	68.7554		964.274	78.4181		3925	58.9197
968.131	68.632		968.131	76.6026		3924.5	58.9137
971.988	68.521		971.988	74.7631		3924	58.9081
975.845	68.4104		975.845	72.7041		3923.5	58.9016
979.702	68.2765		979.702	70.1251		3923	58.8971
983.559	68.1563		983.559	66.721		3922.5	58.8961
987.417	68.0379		987.417	62.534		3922	58.8966
991.274	67.896		991.274	57.8287		3921.5	58.8983
995.131	67.7523		995.131	52.6617		3921	58.9038
998.988	67.5903		998.988	46.9192		3920.5	58.9096
1002.85	67.4393		1002.85	40.6773		3920	58.906
1006.7	67.3195		1006.7	34.5658		3919.5	58.8933
1010.56	67.2113		1010.56	29.6214		3919	58.8833
1014.42	67.09		1014.42	26.4599		3918.5	58.8817
1018.27	66.9604		1018.27	25.0488		3918	58.8829
1022.13	66.8361		1022.13	24.9528		3917.5	58.8836
1025.99	66.7101		1025.99	25.5446		3917	58.8907
1029.85	66.5524		1029.85	26.3481		3916.5	58.9066
1033.7	66.3993		1033.7	27.2785		3916	58.9187
1037.56	66.3154		1037.56	28.3399		3915.5	58.9179
1041.42	66.2806		1041.42	29.4798		3915	58.9125
1045.27	66.2157		1045.27	30.5995		3914.5	58.9145
1049.13	66.1171		1049.13	31.5713		3914	58.9225
1052.99	66.0073		1052.99	32.3332		3913.5	58.9288
1056.84	65.914		1056.84	32.9246		3913	58.9323
1060.7	65.8399		1060.7	33.2941		3912.5	58.934
1064.56	65.7634		1064.56	33.3494		3912	58.9319
1068.42	65.6597		1068.42	33.0769		3911.5	58.9251
1072.27	65.5595		1072.27	32.5512		3911	58.9181
1076.13	65.4595		1076.13	31.835		3910.5	58.914
1079.99	65.353		1079.99	31.0161		3910	58.9115
1083.84	65.2394		1083.84	30.232		3909.5	58.9116
1087.7	65.0936		1087.7	29.6556		3909	58.9148
1091.56	64.8976		1091.56	29.4671		3908.5	58.9145
1095.41	64.6772		1095.41	29.8303		3908	58.9078
1099.27	64.4157		1099.27	30.86		3907.5	58.9077
1103.13	64.1656		1103.13	32.6469		3907	58.9237
1106.99	63.9863		1106.99	35.2668		3906.5	58.9413
1110.84	63.9678		1110.84	38.7597		3906	58.9437
1114.7	64.1705		1114.7	43.0634		3905.5	58.9409
1118.56	64.4543		1118.56	47.9409		3905	58.9505
1122.41	64.7052		1122.41	52.9826		3904.5	58.953
1126.27	64.8635		1126.27	57.6897		3904	58.9229
1130.13	64.9109		1130.13	61.5862		3903.5	58.887
1133.99	64.8894		1133.99	64.3179		3903	58.8884
1137.84	64.8206		1137.84	65.8124		3902.5	58.9181
1141.7	64.7033		1141.7	66.5613		3902	58.9235
1145.56	64.5617		1145.56	67.3749		3901.5	58.9
1149.41	64.4257		1149.41	68.6885		3901	58.903
1153.27	64.278		1153.27	70.2483		3900.5	58.9511
1157.13	64.1195		1157.13	71.6695		3900	58.993
1160.99	63.9692		1160.99	73.0877		3899.5	58.987
1164.84	63.8804		1164.84	74.8914		3899	58.964
1168.7	63.8854		1168.7	77.1751		3898.5	58.97
1172.56	63.8568		1172.56	79.47		3898	58.9849
1176.41	63.7599		1176.41	80.9654		3897.5	58.9708
1180.27	63.6479		1180.27	81.4208		3897	58.9416
1184.13	63.5503		1184.13	81.4085		3896.5	58.935
1187.99	63.4763		1187.99	81.3633		3896	58.9522
1191.84	63.407		1191.84	81.2718		3895.5	58.9612
1195.7	63.3568		1195.7	81.062		3895	58.9554
1199.56	63.3143		1199.56	80.7592		3894.5	58.9571
1203.41	63.2407		1203.41	80.441		3894	58.9691
1207.27	63.1215		1207.27	80.1239		3893.5	58.9695
1211.13	62.9779		1211.13	79.7765		3893	58.9569
1214.98	62.8241		1214.98	79.3518		3892.5	58.9568
1218.84	62.6626		1218.84	78.8381		3892	58.9751
1222.7	62.4715		1222.7	78.2153		3891.5	58.9815
1226.56	62.2556		1226.56	77.4515		3891	58.9658
1230.41	62.0301		1230.41	76.4463		3890.5	58.9532
1234.27	61.8135		1234.27	75.0269		3890	58.9532
1238.13	61.6076		1238.13	73.0448		3889.5	58.9514
1241.98	61.4094		1241.98	70.1293		3889	58.9456
1245.84	61.2508		1245.84	64.7083		3888.5	58.9436
1249.7	61.1198		1249.7	54.9245		3888	58.9449
1253.56	60.9857		1253.56	43.3679		3887.5	58.9425
1257.41	60.8588		1257.41	35.6446		3887	58.9361
1261.27	60.7699		1261.27	34.247		3886.5	58.9325
1265.13	60.741		1265.13	39.7145		3886	58.9264
1268.98	60.7206		1268.98	51.645		3885.5	58.9182
1272.84	60.6778		1272.84	65.7084		3885	58.9261
1276.7	60.6348		1276.7	75.0362		3884.5	58.9528
1280.56	60.589		1280.56	78.7109		3884	58.9742
1284.41	60.5368		1284.41	79.764		3883.5	58.975
1288.27	60.462		1288.27	80.1149		3883	58.9655
1292.13	60.3513		1292.13	80.2113		3882.5	58.9663
1295.98	60.2161		1295.98	80.1568		3882	58.9819
1299.84	60.0389		1299.84	80.0516		3881.5	58.9984
1303.7	59.8175		1303.7	79.9853		3881	59.0013
1307.56	59.5734		1307.56	79.9924		3880.5	58.9857
1311.41	59.2946		1311.41	80.0396		3880	58.9654
1315.27	58.9973		1315.27	80.0775		3879.5	58.9584
1319.13	58.6782		1319.13	80.1126		3879	58.965
1322.98	58.3301		1322.98	80.1634		3878.5	58.9721
1326.84	57.9406		1326.84	80.2204		3878	58.9735
1330.7	57.4888		1330.7	80.2207		3877.5	58.9748
1334.56	56.9934		1334.56	80.1085		3877	58.9787
1338.41	56.3907		1338.41	79.9102		3876.5	58.9802
1342.27	55.7131		1342.27	79.7093		3876	58.9785
1346.13	55.0956		1346.13	79.5349		3875.5	58.9847
1349.98	54.4287		1349.98	79.3278		3875	59.0011
1353.84	53.7317		1353.84	78.9609		3874.5	59.0039
1357.7	53.049		1357.7	78.4531		3874	58.9804
1361.56	52.2864		1361.56	77.9984		3873.5	58.9607
1365.41	51.513		1365.41	77.7846		3873	58.9689
1369.27	51.0529		1369.27	77.8539		3872.5	58.9855
1373.13	51.285		1373.13	78.148		3872	58.9854
1376.98	52.7998		1376.98	78.5711		3871.5	58.971
1380.84	54.9792		1380.84	79.069		3871	58.9669
1384.7	57.0588		1384.7	79.5304		3870.5	58.9795
1388.56	58.8412		1388.56	79.7013		3870	58.9829
1392.41	59.9235		1392.41	79.4097		3869.5	58.9733
1396.27	60.5296		1396.27	78.8007		3869	58.9781
1400.13	60.6993		1400.13	78.0816		3868.5	58.9973
1403.98	60.5814		1403.98	77.3837		3868	59.0052
1407.84	60.2927		1407.84	76.8168		3867.5	58.9956
1411.7	59.9488		1411.7	76.551		3867	58.9904
1415.55	59.5581		1415.55	76.6696		3866.5	59.0081
1419.41	59.0032		1419.41	76.7945		3866	59.0339
1423.27	58.4438		1423.27	75.6316		3865.5	59.0369
1427.13	57.9517		1427.12	72.8525		3865	59.0152
1430.98	57.4072		1430.98	70.2145		3864.5	59.0001
1434.84	56.9639		1434.84	69.0702		3864	59.0023
1438.7	56.7586		1438.7	69.8223		3863.5	59.0074
1442.55	56.9302		1442.55	71.898		3863	59.0084
1446.41	57.5397		1446.41	73.7924		3862.5	59.0115
1450.27	58.6546		1450.27	75.1065		3862	59.0135
1454.12	59.8041		1454.12	76.5983		3861.5	59.006
1457.98	61.3195		1457.98	77.8112		3861	58.9928
1461.84	62.0887		1461.84	77.5659		3860.5	58.9826
1465.7	62.2976		1465.7	75.6294		3860	58.9732
1469.55	62.3487		1469.55	74.0153		3859.5	58.9618
1473.41	62.2802		1473.41	74.5375		3859	58.9552
1477.27	62.1716		1477.27	77.4882		3858.5	58.9638
1481.12	62.0639		1481.12	81.5345		3858	58.9862
1484.98	61.9054		1484.98	84.3571		3857.5	59.0123
1488.84	61.6212		1488.84	84.9381		3857	59.0323
1492.7	61.3175		1492.7	84.6227		3856.5	59.0406
1496.55	61.005		1496.55	84.3614		3856	59.0459
1500.41	60.6165		1500.41	84.1657		3855.5	59.0647
1504.27	60.3235		1504.27	83.684		3855	59.1191
1508.12	59.674		1508.12	82.743		3854.5	59.1608
1511.98	59.2227		1511.98	81.7276		3854	59.1355
1515.84	58.9252		1515.84	80.9843		3853.5	59.1101
1519.7	58.4262		1519.7	80.6361		3853	59.1361
1523.55	57.8451		1523.55	80.3945		3852.5	59.1419
1527.41	57.4161		1527.41	80.1361		3852	59.0965
1531.27	57.0757		1531.27	79.8698		3851.5	59.0494
1535.12	56.7244		1535.12	79.5803		3851	59.0511
1538.98	56.4044		1538.98	79.2637		3850.5	59.0727
1542.84	56.0396		1542.84	78.9308		3850	59.0599
1546.7	56.0298		1546.69	78.6332		3849.5	59.0144
1550.55	56.0529		1550.55	78.4762		3849	58.9849
1554.41	56.0924		1554.41	78.0721		3848.5	58.9888
1558.27	56.1976		1558.27	76.7925		3848	58.9913
1562.12	56.46		1562.12	74.8937		3847.5	58.9759
1565.98	56.6621		1565.98	73.7155		3847	58.9699
1569.84	56.99		1569.84	73.846		3846.5	58.9889
1573.69	57.354		1573.69	74.7202		3846	59.0049
1577.55	57.8472		1577.55	74.4305		3845.5	58.9973
1581.41	58.287		1581.41	71.3055		3845	58.9862
1585.27	58.6561		1585.27	66.8472		3844.5	58.9937
1589.12	58.8965		1589.12	64.1472		3844	59.0013
1592.98	58.8712		1592.98	64.3419		3843.5	58.9832
1596.84	58.4563		1596.84	66.9164		3843	58.9593
1600.69	57.7604		1600.69	70.1943		3842.5	58.959
1604.55	56.94		1604.55	72.2527		3842	58.9766
1608.41	56.2852		1608.41	72.8528		3841.5	58.9914
1612.27	55.9581		1612.27	72.8172		3841	58.9972
1616.12	56.1045		1616.12	72.5379		3840.5	58.9993
1619.98	56.5955		1619.98	72.1536		3840	58.9956
1623.84	57.3004		1623.84	71.8145		3839.5	58.9861
1627.69	58.0507		1627.69	71.6136		3839	58.9875
1631.55	58.568		1631.55	71.5457		3838.5	59.0206
1635.41	58.8951		1635.41	71.551		3838	59.0594
1639.27	59.095		1639.27	71.5724		3837.5	59.0644
1643.12	59.1747		1643.12	71.561		3837	59.054
1646.98	59.608		1646.98	71.7623		3836.5	59.0524
1650.84	60.6262		1650.84	72.2688		3836	59.0502
1654.69	62.2604		1654.69	73.1434		3835.5	59.0339
1658.55	62.8981		1658.55	74.3465		3835	59.0116
1662.41	62.9943		1662.41	75.7357		3834.5	59.0089
1666.27	62.9372		1666.27	77.1399		3834	59.0232
1670.12	62.8115		1670.12	78.5648		3833.5	59.0284
1673.98	62.6598		1673.98	79.824		3833	59.0201
1677.84	62.5569		1677.84	80.9466		3832.5	59.0146
1681.69	62.4262		1681.69	81.8913		3832	59.0092
1685.55	62.1833		1685.55	82.6188		3831.5	58.9921
1689.41	62.0593		1689.41	83.1971		3831	58.976
1693.27	61.9837		1693.27	83.8891		3830.5	58.9791
1697.12	61.855		1697.12	84.8001		3830	58.9934
1700.98	61.7437		1700.98	86.0617		3829.5	58.9979
1704.84	61.7908		1704.84	87.4762		3829	58.9884
1708.69	61.9143		1708.69	88.8128		3828.5	58.9856
1712.55	62.051		1712.55	89.8672		3828	59.0026
1716.41	62.2241		1716.41	90.6803		3827.5	59.0202
1720.27	62.4573		1720.27	91.2032		3827	59.0136
1724.12	62.6051		1724.12	91.4813		3826.5	58.987
1727.98	62.6829		1727.98	91.5244		3826	58.9644
1731.84	62.7075		1731.84	91.537		3825.5	58.9578
1735.69	62.7133		1735.69	91.7231		3825	58.9642
1739.55	62.7205		1739.55	92.2573		3824.5	58.976
1743.41	62.7028		1743.41	93.2231		3824	58.9869
1747.27	62.6434		1747.27	94.502		3823.5	58.9936
1751.12	62.5407		1751.12	95.8279		3823	58.9951
1754.98	62.486		1754.98	97.0197		3822.5	58.9952
1758.84	62.4126		1758.84	97.9401		3822	58.998
1762.69	62.3302		1762.69	98.5855		3821.5	58.9979
1766.55	62.2777		1766.55	99.028		3821	58.9884
1770.41	62.2033		1770.41	99.3041		3820.5	58.9781
1774.26	62.1029		1774.26	99.4489		3820	58.9761
1778.12	62.0628		1778.12	99.5548		3819.5	58.9828
1781.98	62.0107		1781.98	99.6327		3819	58.9922
1785.84	61.9458		1785.84	99.6808		3818.5	58.9945
1789.69	61.8844		1789.69	99.6883		3818	58.9907
1793.55	61.8088		1793.55	99.6976		3817.5	58.9943
1797.41	61.7435		1797.41	99.7229		3817	59.0145
1801.26	61.6771		1801.26	99.7793		3816.5	59.0331
1805.12	61.6298		1805.12	99.832		3816	59.0281
1808.98	61.5874		1808.98	99.8634		3815.5	59.0221
1812.84	61.5355		1812.84	99.8698		3815	59.0346
1816.69	61.4914		1816.69	99.8657		3814.5	59.0413
1820.55	61.4424		1820.55	99.8407		3814	59.0269
1824.41	61.3816		1824.41	99.7986		3813.5	59.0055
1828.26	61.3088		1828.26	99.7316		3813	58.9967
1832.12	61.2498		1832.12	99.657		3812.5	58.9996
1835.98	61.2087		1835.98	99.5797		3812	58.9947
1839.84	61.1677		1839.84	99.508		3811.5	58.9743
1843.69	61.1083		1843.69	99.4364		3811	58.9537
1847.55	61.0435		1847.55	99.3686		3810.5	58.951
1851.41	61.0096		1851.41	99.2917		3810	58.9618
1855.26	60.971		1855.26	99.2134		3809.5	58.968
1859.12	60.9249		1859.12	99.1216		3809	58.9676
1862.98	60.8856		1862.98	99.0124		3808.5	58.9734
1866.84	60.8457		1866.83	98.9099		3808	58.9887
1870.69	60.7869		1870.69	98.8331		3807.5	58.987
1874.55	60.7525		1874.55	98.768		3807	58.9557
1878.41	60.7208		1878.41	98.7198		3806.5	58.9361
1882.26	60.6759		1882.26	98.6737		3806	58.953
1886.12	60.629		1886.12	98.6204		3805.5	58.9708
1889.98	60.5938		1889.98	98.565		3805	58.9661
1893.83	60.5714		1893.83	98.5057		3804.5	58.9582
1897.69	60.5421		1897.69	98.4316		3804	58.9666
1901.55	60.508		1901.55	98.3436		3803.5	58.9816
1905.41	60.475		1905.4	98.2376		3803	58.9842
1909.26	60.438		1909.26	98.1214		3802.5	58.9814
1913.12	60.408		1913.12	97.9975		3802	58.9944
1916.98	60.3822		1916.98	97.8811		3801.5	59.0106
1920.83	60.3537		1920.83	97.7823		3801	59.0112
1924.69	60.3297		1924.69	97.6888		3800.5	59.0109
1928.55	60.3126		1928.55	97.5627		3800	59.0185
1932.4	60.2842		1932.4	97.3821		3799.5	59.0195
1936.26	60.244		1936.26	97.1513		3799	59.0042
1940.12	60.2045		1940.12	96.9303		3798.5	58.9852
1943.98	60.1736		1943.98	96.7871		3798	58.9815
1947.83	60.1478		1947.83	96.7519		3797.5	58.9883
1951.69	60.1257		1951.69	96.8017		3797	58.9821
1955.55	60.0965		1955.55	96.8882		3796.5	58.9588
1959.4	60.0656		1959.4	96.9656		3796	58.9425
1963.26	60.0412		1963.26	97.0281		3795.5	58.9466
1967.12	60.0185		1967.12	97.0818		3795	58.9589
1970.98	59.9967		1970.98	97.1346		3794.5	58.9673
1974.83	59.9707		1974.83	97.1874		3794	58.9705
1978.69	59.9382		1978.69	97.2387		3793.5	58.9708
1982.55	59.9111		1982.55	97.2863		3793	58.9658
1986.4	59.8798		1986.4	97.324		3792.5	58.9514
1990.26	59.8466		1990.26	97.3442		3792	58.9327
1994.12	59.8285		1994.12	97.3547		3791.5	58.9201
1997.98	59.8136		1997.98	97.3673		3791	58.9178
2001.83	59.7851		2001.83	97.3867		3790.5	58.9203
2005.69	59.7539		2005.69	97.4134		3790	58.9233
2009.55	59.7348		2009.55	97.4388		3789.5	58.9278
2013.4	59.7149		2013.4	97.4495		3789	58.9322
2017.26	59.6801		2017.26	97.4432		3788.5	58.933
2021.12	59.6549		2021.12	97.4246		3788	58.9295
2024.97	59.638		2024.97	97.3875		3787.5	58.9245
2028.83	59.6121		2028.83	97.3376		3787	58.9202
2032.69	59.5782		2032.69	97.2797		3786.5	58.9191
2036.55	59.5578		2036.55	97.1992		3786	58.9217
2040.4	59.542		2040.4	97.0913		3785.5	58.9242
2044.26	59.5197		2044.26	96.9794		3785	58.922
2048.12	59.4978		2048.12	96.8837		3784.5	58.9145
2051.97	59.4753		2051.97	96.8193		3784	58.9071
2055.83	59.4574		2055.83	96.791		3783.5	58.9049
2059.69	59.4399		2059.69	96.7814		3783	58.9091
2063.55	59.4188		2063.55	96.7727		3782.5	58.9142
2067.4	59.3924		2067.4	96.7673		3782	58.9121
2071.26	59.3668		2071.26	96.7744		3781.5	58.9038
2075.12	59.3479		2075.12	96.7879		3781	58.8981
2078.97	59.3266		2078.97	96.7985		3780.5	58.897
2082.83	59.3069		2082.83	96.8033		3780	58.8903
2086.69	59.2857		2086.69	96.8056		3779.5	58.8719
2090.55	59.2611		2090.55	96.8029		3779	58.8582
2094.4	59.24		2094.4	96.7971		3778.5	58.8646
2098.26	59.221		2098.26	96.7867		3778	58.8805
2102.12	59.208		2102.12	96.7673		3777.5	58.8891
2105.97	59.1964		2105.97	96.7414		3777	58.8892
2109.83	59.1725		2109.83	96.7151		3776.5	58.8907
2113.69	59.1526		2113.69	96.6881		3776	58.895
2117.55	59.1324		2117.55	96.6513		3775.5	58.8952
2121.4	59.1148		2121.4	96.6065		3775	58.89
2125.26	59.0933		2125.26	96.5605		3774.5	58.885
2129.12	59.0684		2129.12	96.5146		3774	58.8824
2132.97	59.0508		2132.97	96.4748		3773.5	58.8821
2136.83	59.0416		2136.83	96.4473		3773	58.8867
2140.69	59.0239		2140.69	96.4244		3772.5	58.8931
2144.55	59.0059		2144.55	96.4141		3772	58.8922
2148.4	58.9917		2148.4	96.4131		3771.5	58.8833
2152.26	58.9688		2152.26	96.4064		3771	58.8743
2156.12	58.9373		2156.12	96.3939		3770.5	58.8644
2159.97	58.9186		2159.97	96.3802		3770	58.8454
2163.83	58.9091		2163.83	96.3566		3769.5	58.8295
2167.69	58.8907		2167.69	96.3328		3769	58.8371
2171.55	58.8702		2171.55	96.3092		3768.5	58.8577
2175.4	58.8606		2175.4	96.2769		3768	58.865
2179.26	58.8543		2179.26	96.2373		3767.5	58.8581
2183.12	58.8385		2183.12	96.198		3767	58.8574
2186.97	58.8214		2186.97	96.1565		3766.5	58.8694
2190.83	58.8151		2190.83	96.1239		3766	58.8708
2194.69	58.8068		2194.69	96.1029		3765.5	58.8525
2198.55	58.7958		2198.55	96.0844		3765	58.8375
2202.4	58.7875		2202.4	96.0575		3764.5	58.8401
2206.26	58.7775		2206.26	96.0269		3764	58.8457
2210.12	58.7636		2210.12	95.9995		3763.5	58.8441
2213.97	58.7514		2213.97	95.9825		3763	58.846
2217.83	58.743		2217.83	95.9685		3762.5	58.8548
2221.69	58.7238		2221.69	95.9574		3762	58.8575
2225.54	58.6912		2225.54	95.9367		3761.5	58.8467
2229.4	58.6643		2229.4	95.9118		3761	58.8336
2233.26	58.6468		2233.26	95.8917		3760.5	58.8292
2237.12	58.6343		2237.12	95.8754		3760	58.8261
2240.97	58.6276		2240.97	95.8512		3759.5	58.8158
2244.83	58.6138		2244.83	95.8235		3759	58.8089
2248.69	58.6019		2248.69	95.7896		3758.5	58.8147
2252.54	58.5885		2252.54	95.7575		3758	58.8241
2256.4	58.5702		2256.4	95.7297		3757.5	58.8265
2260.26	58.5442		2260.26	95.7041		3757	58.818
2264.11	58.5167		2264.11	95.6758		3756.5	58.8021
2267.97	58.4975		2267.97	95.6473		3756	58.7919
2271.83	58.4892		2271.83	95.6132		3755.5	58.7968
2275.69	58.4894		2275.69	95.5748		3755	58.808
2279.54	58.4834		2279.54	95.5217		3754.5	58.8098
2283.4	58.4628		2283.4	95.4613		3754	58.8012
2287.26	58.4447		2287.26	95.409		3753.5	58.7957
2291.11	58.4187		2291.11	95.3739		3753	58.812
2294.97	58.383		2294.97	95.3404		3752.5	58.8353
2298.83	58.356		2298.83	95.3019		3752	58.8363
2302.69	58.3257		2302.69	95.2532		3751.5	58.8233
2306.54	58.285		2306.54	95.202		3751	58.8149
2310.4	58.2517		2310.4	95.1696		3750.5	58.7996
2314.26	58.2287		2314.26	95.1337		3750	58.7746
2318.11	58.206		2318.11	95.0675		3749.5	58.7541
2321.97	58.1525		2321.97	95.0119		3749	58.7667
2325.83	58.0803		2325.83	94.9811		3748.5	58.8062
2329.69	57.9948		2329.69	94.9731		3748	58.8257
2333.54	57.9469		2333.54	94.9284		3747.5	58.8048
2337.4	57.8922		2337.4	94.8132		3747	58.7678
2341.26	57.9056		2341.26	94.6561		3746.5	58.7514
2345.11	57.9674		2345.11	94.5208		3746	58.7705
2348.97	58.0052		2348.97	94.3346		3745.5	58.8195
2352.83	57.9419		2352.83	94.0939		3745	58.8537
2356.69	57.7263		2356.69	93.8131		3744.5	58.837
2360.54	57.6361		2360.54	93.6242		3744	58.8237
2364.4	57.6403		2364.4	93.6245		3743.5	58.8398
2368.26	57.7731		2368.26	93.7991		3743	58.8254
2372.11	57.9619		2372.11	93.9795		3742.5	58.7876
2375.97	58.0776		2375.97	94.0825		3742	58.7567
2379.83	58.1307		2379.83	94.0996		3741.5	58.7381
2383.69	58.1549		2383.68	94.0759		3741	58.7102
2387.54	58.1544		2387.54	94.0301		3740.5	58.6677
2391.4	58.1441		2391.4	93.9788		3740	58.6332
2395.26	58.1293		2395.26	93.9194		3739.5	58.6185
2399.11	58.1258		2399.11	93.8583		3739	58.6088
2402.97	58.1295		2402.97	93.801		3738.5	58.5905
2406.83	58.1218		2406.83	93.744		3738	58.5709
2410.68	58.1176		2410.68	93.6772		3737.5	58.5606
2414.54	58.1076		2414.54	93.6057		3737	58.5533
2418.4	58.0863		2418.4	93.5336		3736.5	58.5462
2422.26	58.0815		2422.26	93.4719		3736	58.5586
2426.11	58.0738		2426.11	93.4185		3735.5	58.5969
2429.97	58.0536		2429.97	93.3731		3735	58.6255
2433.83	58.041		2433.83	93.3337		3734.5	58.6233
2437.68	58.0399		2437.68	93.3027		3734	58.6255
2441.54	58.0346		2441.54	93.2751		3733.5	58.6651
2445.4	58.016		2445.4	93.2458		3733	58.721
2449.26	57.998		2449.26	93.212		3732.5	58.7323
2453.11	57.9877		2453.11	93.1714		3732	58.6855
2456.97	57.9779		2456.97	93.1204		3731.5	58.6405
2460.83	57.9652		2460.83	93.0718		3731	58.6274
2464.68	57.9575		2464.68	93.0201		3730.5	58.6184
2468.54	57.9531		2468.54	92.9499		3730	58.6021
2472.4	57.9447		2472.4	92.8622		3729.5	58.5921
2476.26	57.9412		2476.26	92.7672		3729	58.5897
2480.11	57.9293		2480.11	92.6741		3728.5	58.579
2483.97	57.9109		2483.97	92.5931		3728	58.5511
2487.83	57.8941		2487.83	92.5122		3727.5	58.5196
2491.68	57.8812		2491.68	92.4272		3727	58.4986
2495.54	57.8685		2495.54	92.3447		3726.5	58.4896
2499.4	57.8678		2499.4	92.2759		3726	58.4914
2503.26	57.8673		2503.26	92.2313		3725.5	58.5064
2507.11	57.8574		2507.11	92.2067		3725	58.5247
2510.97	57.8535		2510.97	92.1867		3724.5	58.5287
2514.83	57.8471		2514.83	92.1615		3724	58.5178
2518.68	57.8393		2518.68	92.1213		3723.5	58.5061
2522.54	57.8344		2522.54	92.062		3723	58.4997
2526.4	57.8221		2526.4	91.9955		3722.5	58.4919
2530.26	57.7992		2530.26	91.9387		3722	58.4854
2534.11	57.7936		2534.11	91.8955		3721.5	58.4905
2537.97	57.7818		2537.97	91.8509		3721	58.5031
2541.83	57.7651		2541.83	91.7902		3720.5	58.5092
2545.68	57.7551		2545.68	91.7169		3720	58.5072
2549.54	57.7562		2549.54	91.6418		3719.5	58.5047
2553.4	57.7562		2553.4	91.5833		3719	58.5004
2557.26	57.7507		2557.25	91.5354		3718.5	58.4889
2561.11	57.7454		2561.11	91.4847		3718	58.4735
2564.97	57.7444		2564.97	91.4195		3717.5	58.4618
2568.83	57.731		2568.83	91.3429		3717	58.454
2572.68	57.7159		2572.68	91.2592		3716.5	58.448
2576.54	57.6975		2576.54	91.1803		3716	58.4482
2580.4	57.6899		2580.4	91.1126		3715.5	58.4579
2584.25	57.6799		2584.25	91.0558		3715	58.4648
2588.11	57.6659		2588.11	91.0003		3714.5	58.4512
2591.97	57.6612		2591.97	90.9468		3714	58.4181
2595.83	57.6484		2595.83	90.8966		3713.5	58.3797
2599.68	57.6255		2599.68	90.8474		3713	58.3492
2603.54	57.6148		2603.54	90.7875		3712.5	58.3293
2607.4	57.6042		2607.4	90.7213		3712	58.3211
2611.25	57.5912		2611.25	90.6586		3711.5	58.33
2615.11	57.5858		2615.11	90.6013		3711	58.3442
2618.97	57.5908		2618.97	90.5541		3710.5	58.3368
2622.82	57.5851		2622.82	90.5125		3710	58.3045
2626.68	57.567		2626.68	90.4636		3709.5	58.2728
2630.54	57.5553		2630.54	90.4067		3709	58.2663
2634.4	57.5536		2634.4	90.3427		3708.5	58.2801
2638.25	57.5517		2638.25	90.2637		3708	58.2873
2642.11	57.5414		2642.11	90.1719		3707.5	58.2758
2645.97	57.5355		2645.97	90.0746		3707	58.2563
2649.82	57.5328		2649.82	89.981		3706.5	58.2418
2653.68	57.5212		2653.68	89.8931		3706	58.235
2657.54	57.5239		2657.54	89.8094		3705.5	58.2333
2661.4	57.5159		2661.4	89.7293		3705	58.2348
2665.25	57.4964		2665.25	89.6614		3704.5	58.2323
2669.11	57.4907		2669.11	89.6031		3704	58.2185
2672.97	57.4976		2672.97	89.5489		3703.5	58.1977
2676.82	57.4954		2676.82	89.5051		3703	58.1872
2680.68	57.4778		2680.68	89.4666		3702.5	58.1936
2684.54	57.4566		2684.54	89.424		3702	58.194
2688.4	57.4402		2688.4	89.3766		3701.5	58.1702
2692.25	57.4439		2692.25	89.3238		3701	58.1369
2696.11	57.4504		2696.11	89.2673		3700.5	58.1121
2699.97	57.4223		2699.97	89.2119		3700	58.0948
2703.82	57.3798		2703.82	89.1474		3699.5	58.0788
2707.68	57.3673		2707.68	89.0674		3699	58.0642
2711.54	57.3676		2711.54	88.9799		3698.5	58.0522
2715.4	57.3463		2715.4	88.8998		3698	58.0387
2719.25	57.331		2719.25	88.8403		3697.5	58.0189
2723.11	57.3203		2723.11	88.8036		3697	57.9967
2726.97	57.3132		2726.97	88.7722		3696.5	57.978
2730.82	57.2947		2730.82	88.7294		3696	57.961
2734.68	57.2835		2734.68	88.677		3695.5	57.9423
2738.54	57.2842		2738.54	88.627		3695	57.9274
2742.4	57.2784		2742.39	88.5822		3694.5	57.92
2746.25	57.2511		2746.25	88.5354		3694	57.9104
2750.11	57.2325		2750.11	88.4775		3693.5	57.8885
2753.97	57.2204		2753.97	88.4018		3693	57.8569
2757.82	57.2136		2757.82	88.3095		3692.5	57.8271
2761.68	57.1938		2761.68	88.2132		3692	57.8088
2765.54	57.1643		2765.54	88.1095		3691.5	57.7986
2769.39	57.1341		2769.39	87.9897		3691	57.785
2773.25	57.1291		2773.25	87.8428		3690.5	57.7709
2777.11	57.1321		2777.11	87.662		3690	57.7648
2780.97	57.1199		2780.97	87.4442		3689.5	57.7608
2784.82	57.1009		2784.82	87.2064		3689	57.7422
2788.68	57.0891		2788.68	86.9699		3688.5	57.6995
2792.54	57.0849		2792.54	86.7576		3688	57.6659
2796.39	57.076		2796.39	86.5716		3687.5	57.6605
2800.25	57.0462		2800.25	86.3979		3687	57.6524
2804.11	57.0278		2804.11	86.2165		3686.5	57.6191
2807.97	57.0431		2807.97	86.028		3686	57.5753
2811.82	57.0377		2811.82	85.8348		3685.5	57.5447
2815.68	57.0001		2815.68	85.638		3685	57.5303
2819.54	56.9633		2819.54	85.4214		3684.5	57.5137
2823.39	56.953		2823.39	85.1416		3684	57.4835
2827.25	56.9521		2827.25	84.7357		3683.5	57.4475
2831.11	56.9388		2831.11	84.1255		3683	57.4163
2834.97	56.9079		2834.97	83.1836		3682.5	57.3879
2838.82	56.8649		2838.82	81.68		3682	57.3582
2842.68	56.8146		2842.68	79.672		3681.5	57.3336
2846.54	56.7638		2846.54	77.7831		3681	57.3148
2850.39	56.7458		2850.39	76.6683		3680.5	57.2902
2854.25	56.7496		2854.25	76.6013		3680	57.2487
2858.11	56.7629		2858.11	77.3799		3679.5	57.1996
2861.97	56.7658		2861.97	78.3342		3679	57.1616
2865.82	56.7626		2865.82	78.8841		3678.5	57.1386
2869.68	56.7621		2869.68	78.9913		3678	57.1198
2873.54	56.7456		2873.54	78.8092		3677.5	57.0938
2877.39	56.7247		2877.39	78.4295		3677	57.0556
2881.25	56.7232		2881.25	77.8618		3676.5	57.0116
2885.11	56.712		2885.11	77.0634		3676	56.9771
2888.97	56.6938		2888.97	75.976		3675.5	56.9571
2892.82	56.6627		2892.82	74.562		3675	56.9451
2896.68	56.6383		2896.68	72.8887		3674.5	56.9331
2900.54	56.6337		2900.54	71.1428		3674	56.9133
2904.39	56.5905		2904.39	69.475		3673.5	56.8815
2908.25	56.546		2908.25	67.9027		3673	56.8409
2912.11	56.5119		2912.11	66.487		3672.5	56.8044
2915.97	56.4662		2915.96	65.3754		3672	56.7815
2919.82	56.4499		2919.82	64.7315		3671.5	56.7661
2923.68	56.4458		2923.68	64.686		3671	56.7318
2927.54	56.4749		2927.54	65.2235		3670.5	56.679
2931.39	56.4933		2931.39	66.1142		3670	56.6367
2935.25	56.4994		2935.25	67.1326		3669.5	56.6072
2939.11	56.5157		2939.11	68.0675		3669	56.5618
2942.96	56.5211		2942.96	68.5707		3668.5	56.497
2946.82	56.5051		2946.82	68.025		3668	56.4421
2950.68	56.5		2950.68	65.6526		3667.5	56.4065
2954.54	56.4868		2954.54	61.5006		3667	56.3637
2958.39	56.5044		2958.39	57.3105		3666.5	56.2973
2962.25	56.5423		2962.25	55.2183		3666	56.2269
2966.11	56.5585		2966.11	56.3629		3665.5	56.1748
2969.96	56.5595		2969.96	60.5989		3665	56.133
2973.82	56.5607		2973.82	66.4172		3664.5	56.0853
2977.68	56.5665		2977.68	71.6351		3664	56.0366
2981.53	56.5857		2981.53	75.159		3663.5	55.995
2985.39	56.5911		2985.39	77.2129		3663	55.95
2989.25	56.5847		2989.25	78.2121		3662.5	55.8896
2993.11	56.5763		2993.11	78.3807		3662	55.8213
2996.96	56.5628		2996.96	78.0189		3661.5	55.7576
3000.82	56.5492		3000.82	77.5876		3661	55.6963
3004.68	56.532		3004.68	77.5298		3660.5	55.6302
3008.53	56.5288		3008.53	78.0046		3660	55.5662
3012.39	56.5446		3012.39	78.7364		3659.5	55.5149
3016.25	56.5448		3016.25	79.2623		3659	55.4695
3020.11	56.5275		3020.11	79.4086		3658.5	55.417
3023.96	56.5014		3023.96	79.3393		3658	55.3594
3027.82	56.4922		3027.82	79.2797		3657.5	55.3054
3031.68	56.4677		3031.68	79.3133		3657	55.2529
3035.53	56.4266		3035.53	79.3239		3656.5	55.191
3039.39	56.4147		3039.39	79.138		3656	55.1284
3043.25	56.4256		3043.25	78.7595		3655.5	55.0801
3047.11	56.4254		3047.11	78.2848		3655	55.0359
3050.96	56.4106		3050.96	77.7726		3654.5	54.9793
3054.82	56.3963		3054.82	77.3103		3654	54.9119
3058.68	56.364		3058.68	77.0049		3653.5	54.8458
3062.53	56.3323		3062.53	76.9036		3653	54.7879
3066.39	56.3139		3066.39	76.9569		3652.5	54.7335
3070.25	56.3076		3070.25	77.0227		3652	54.6686
3074.11	56.2895		3074.11	76.997		3651.5	54.5811
3077.96	56.2792		3077.96	76.978		3651	54.4805
3081.82	56.2727		3081.82	77.1559		3650.5	54.3944
3085.68	56.2764		3085.68	77.5879		3650	54.3359
3089.53	56.2657		3089.53	78.148		3649.5	54.2938
3093.39	56.2461		3093.39	78.6265		3649	54.2552
3097.25	56.2423		3097.25	78.8993		3648.5	54.2179
3101.11	56.25		3101.11	79.0052		3648	54.1746
3104.96	56.2448		3104.96	79.059		3647.5	54.1065
3108.82	56.216		3108.82	79.1174		3647	54.0151
3112.68	56.1993		3112.68	79.1591		3646.5	53.93
3116.53	56.2139		3116.53	79.1393		3646	53.8668
3120.39	56.2163		3120.39	79.0579		3645.5	53.8051
3124.25	56.2149		3124.25	78.9407		3645	53.7296
3128.11	56.2194		3128.11	78.8116		3644.5	53.6534
3131.96	56.2205		3131.96	78.6787		3644	53.5893
3135.82	56.224		3135.82	78.5579		3643.5	53.5258
3139.68	56.2324		3139.68	78.4593		3643	53.4468
3143.53	56.2295		3143.53	78.3681		3642.5	53.3587
3147.39	56.2181		3147.39	78.2593		3642	53.2753
3151.25	56.2031		3151.25	78.1149		3641.5	53.1964
3155.11	56.1808		3155.1	77.9412		3641	53.1169
3158.96	56.1528		3158.96	77.7721		3640.5	53.039
3162.82	56.1289		3162.82	77.6179		3640	52.9646
3166.68	56.1412		3166.68	77.4622		3639.5	52.8891
3170.53	56.1424		3170.53	77.2948		3639	52.8068
3174.39	56.1354		3174.39	77.1229		3638.5	52.7194
3178.25	56.1294		3178.25	76.9554		3638	52.6329
3182.1	56.11		3182.1	76.7941		3637.5	52.5515
3185.96	56.0906		3185.96	76.6282		3637	52.4749
3189.82	56.104		3189.82	76.4639		3636.5	52.3987
3193.68	56.1295		3193.68	76.3004		3636	52.3191
3197.53	56.126		3197.53	76.1456		3635.5	52.236
3201.39	56.0956		3201.39	75.9936		3635	52.1522
3205.25	56.0747		3205.25	75.8309		3634.5	52.0671
3209.1	56.0857		3209.1	75.6719		3634	51.9791
3212.96	56.0763		3212.96	75.5377		3633.5	51.8931
3216.82	56.0763		3216.82	75.4096		3633	51.8178
3220.68	56.084		3220.68	75.2798		3632.5	51.75
3224.53	56.0731		3224.53	75.139		3632	51.6787
3228.39	56.0728		3228.39	74.9902		3631.5	51.6025
3232.25	56.0672		3232.25	74.853		3631	51.5233
3236.1	56.0642		3236.1	74.7171		3630.5	51.4371
3239.96	56.0664		3239.96	74.5591		3630	51.3394
3243.82	56.087		3243.82	74.3762		3629.5	51.2382
3247.68	56.1116		3247.68	74.1622		3629	51.1545
3251.53	56.085		3251.53	73.9395		3628.5	51.097
3255.39	56.055		3255.39	73.7304		3628	51.047
3259.25	56.0754		3259.25	73.5255		3627.5	50.9848
3263.1	56.1025		3263.1	73.3289		3627	50.9085
3266.96	56.134		3266.96	73.1577		3626.5	50.8226
3270.82	56.1499		3270.82	73.0005		3626	50.7302
3274.68	56.1403		3274.67	72.867		3625.5	50.6368
3278.53	56.1071		3278.53	72.7609		3625	50.5498
3282.39	56.09		3282.39	72.6808		3624.5	50.4673
3286.25	56.1021		3286.25	72.6244		3624	50.3822
3290.1	56.1257		3290.1	72.5927		3623.5	50.295
3293.96	56.127		3293.96	72.5774		3623	50.2174
3297.82	56.1105		3297.82	72.5828		3622.5	50.1501
3301.67	56.1036		3301.67	72.6012		3622	50.0819
3305.53	56.1121		3305.53	72.6317		3621.5	50.0146
3309.39	56.1241		3309.39	72.6617		3621	49.9579
3313.25	56.1311		3313.25	72.684		3620.5	49.9034
3317.1	56.1255		3317.1	72.6964		3620	49.8255
3320.96	56.1215		3320.96	72.7028		3619.5	49.7177
3324.82	56.1119		3324.82	72.7048		3619	49.6035
3328.67	56.1105		3328.67	72.7195		3618.5	49.5012
3332.53	56.1145		3332.53	72.7459		3618	49.4069
3336.39	56.1302		3336.39	72.7794		3617.5	49.3143
3340.24	56.1385		3340.24	72.8197		3617	49.2273
3344.1	56.1136		3344.1	72.8739		3616.5	49.15
3347.96	56.0967		3347.96	72.9371		3616	49.0776
3351.82	56.11		3351.82	73.0329		3615.5	49.0008
3355.67	56.1257		3355.67	73.1522		3615	48.9165
3359.53	56.1213		3359.53	73.2786		3614.5	48.8321
3363.39	56.1135		3363.39	73.3997		3614	48.7513
3367.24	56.1132		3367.24	73.515		3613.5	48.6666
3371.1	56.133		3371.1	73.6227		3613	48.5755
3374.96	56.1557		3374.96	73.7413		3612.5	48.4866
3378.82	56.1632		3378.82	73.8747		3612	48.4046
3382.67	56.1774		3382.67	74.0477		3611.5	48.3242
3386.53	56.1606		3386.53	74.2487		3611	48.2374
3390.39	56.1571		3390.39	74.4408		3610.5	48.1403
3394.24	56.1947		3394.24	74.6231		3610	48.0368
3398.1	56.2377		3398.1	74.8017		3609.5	47.9375
3401.96	56.2439		3401.96	74.9712		3609	47.8553
3405.82	56.2318		3405.82	75.1601		3608.5	47.7902
3409.67	56.2582		3409.67	75.3686		3608	47.7251
3413.53	56.2867		3413.53	75.5751		3607.5	47.6446
3417.39	56.3033		3417.39	75.7946		3607	47.5513
3421.24	56.3376		3421.24	76.0459		3606.5	47.4631
3425.1	56.3598		3425.1	76.3107		3606	47.391
3428.96	56.3889		3428.96	76.5822		3605.5	47.3228
3432.82	56.4133		3432.82	76.8654		3605	47.2428
3436.67	56.4228		3436.67	77.1467		3604.5	47.1544
3440.53	56.4228		3440.53	77.4057		3604	47.0696
3444.39	56.4309		3444.39	77.6654		3603.5	46.9893
3448.24	56.4591		3448.24	77.9383		3603	46.9098
3452.1	56.4903		3452.1	78.2352		3602.5	46.8342
3455.96	56.5228		3455.96	78.5674		3602	46.7626
3459.82	56.544		3459.82	78.9188		3601.5	46.6855
3463.67	56.5596		3463.67	79.2515		3601	46.5966
3467.53	56.5782		3467.53	79.5838		3600.5	46.5033
3471.39	56.6031		3471.39	79.933		3600	46.4166
3475.24	56.6315		3475.24	80.3158		3599.5	46.3378
3479.1	56.627		3479.1	80.725		3599	46.263
3482.96	56.6057		3482.96	81.1317		3598.5	46.1912
3486.82	56.6306		3486.82	81.5239		3598	46.1223
3490.67	56.6722		3490.67	81.9113		3597.5	46.0543
3494.53	56.7034		3494.53	82.289		3597	45.9842
3498.39	56.7192		3498.39	82.6883		3596.5	45.9111
3502.24	56.7197		3502.24	83.1005		3596	45.8364
3506.1	56.7203		3506.1	83.517		3595.5	45.7617
3509.96	56.7339		3509.96	83.9295		3595	45.6896
3513.82	56.7552		3513.81	84.3385		3594.5	45.621
3517.67	56.8072		3517.67	84.7472		3594	45.5525
3521.53	56.8468		3521.53	85.1764		3593.5	45.4809
3525.39	56.8829		3525.39	85.6015		3593	45.4085
3529.24	56.9066		3529.24	86.0525		3592.5	45.3412
3533.1	56.9131		3533.1	86.4992		3592	45.2799
3536.96	56.9533		3536.96	86.9312		3591.5	45.2169
3540.81	56.9948		3540.81	87.3692		3591	45.1464
3544.67	57.0039		3544.67	87.8305		3590.5	45.0728
3548.53	57.0081		3548.53	88.297		3590	45.0043
3552.39	57.0252		3552.39	88.75		3589.5	44.9416
3556.24	57.0313		3556.24	89.1397		3589	44.879
3560.1	57.0657		3560.1	89.526		3588.5	44.8167
3563.96	57.0924		3563.96	89.9493		3588	44.7556
3567.81	57.1232		3567.81	90.4192		3587.5	44.6868
3571.67	57.1847		3571.67	90.9062		3587	44.6008
3575.53	57.2214		3575.53	91.3202		3586.5	44.5078
3579.39	57.2418		3579.39	91.6662		3586	44.43
3583.24	57.25		3583.24	92.0544		3585.5	44.3732
3587.1	57.2639		3587.1	92.4623		3585	44.3223
3590.96	57.3378		3590.96	92.8801		3584.5	44.2646
3594.81	57.3742		3594.81	93.2932		3584	44.2029
3598.67	57.3698		3598.67	93.65		3583.5	44.1434
3602.53	57.385		3602.53	93.9993		3583	44.084
3606.39	57.423		3606.39	94.3844		3582.5	44.0212
3610.24	57.4507		3610.24	94.7672		3582	43.9608
3614.1	57.4681		3614.1	95.1586		3581.5	43.9074
3617.96	57.4532		3617.96	95.5182		3581	43.8558
3621.81	57.4695		3621.81	95.8581		3580.5	43.8005
3625.67	57.5341		3625.67	96.2042		3580	43.744
3629.53	57.5423		3629.53	96.5332		3579.5	43.6892
3633.39	57.5782		3633.38	96.8227		3579	43.6335
3637.24	57.6614		3637.24	97.0413		3578.5	43.5739
3641.1	57.7265		3641.1	97.2146		3578	43.5119
3644.96	57.7232		3644.96	97.4644		3577.5	43.4501
3648.81	57.6831		3648.81	97.7895		3577	43.3897
3652.67	57.7491		3652.67	98.1599		3576.5	43.3311
3656.53	57.7958		3656.53	98.5145		3576	43.2745
3660.38	57.7947		3660.38	98.7669		3575.5	43.2185
3664.24	57.8217		3664.24	98.934		3575	43.1614
3668.1	57.8644		3668.1	99.1086		3574.5	43.103
3671.96	57.8768		3671.96	99.2896		3574	43.0458
3675.81	57.8331		3675.81	99.4806		3573.5	42.9918
3679.67	57.8191		3679.67	99.6195		3573	42.9392
3683.53	57.8674		3683.53	99.6724		3572.5	42.8844
3687.38	57.8872		3687.38	99.6485		3572	42.8259
3691.24	57.8239		3691.24	99.6229		3571.5	42.7651
3695.1	57.8413		3695.1	99.6371		3571	42.7028
3698.95	57.878		3698.95	99.6809		3570.5	42.6399
3702.81	57.8407		3702.81	99.6773		3570	42.5799
3706.67	57.8198		3706.67	99.6525		3569.5	42.5235
3710.53	57.7977		3710.53	99.6616		3569	42.4676
3714.38	57.7918		3714.38	99.7343		3568.5	42.4102
3718.24	57.8317		3718.24	99.8378		3568	42.357
3722.1	57.8214		3722.1	99.9033		3567.5	42.3144
3725.95	57.7984		3725.95	99.8341		3567	42.2785
3729.81	57.82		3729.81	99.7286		3566.5	42.2396
3733.67	57.7752		3733.67	99.6619		3566	42.197
3737.53	57.751		3737.53	99.6272		3565.5	42.1568
3741.38	57.8117		3741.38	99.5822		3565	42.1185
3745.24	57.8246		3745.24	99.554		3564.5	42.0741
3749.1	57.7743		3749.1	99.5411		3564	42.0204
3752.95	57.7146		3752.95	99.5904		3563.5	41.9633
3756.81	57.7324		3756.81	99.6617		3563	41.9072
3760.67	57.7323		3760.67	99.675		3562.5	41.8506
3764.53	57.7172		3764.53	99.6385		3562	41.7939
3768.38	57.7176		3768.38	99.6308		3561.5	41.7423
3772.24	57.7544		3772.24	99.6748		3561	41.6978
3776.1	57.7542		3776.1	99.7394		3560.5	41.6552
3779.95	57.7335		3779.95	99.7884		3560	41.6115
3783.81	57.7548		3783.81	99.8111		3559.5	41.5681
3787.67	57.7636		3787.67	99.8381		3559	41.5257
3791.53	57.7537		3791.53	99.8562		3558.5	41.4819
3795.38	57.7594		3795.38	99.8474		3558	41.4355
3799.24	57.7613		3799.24	99.8458		3557.5	41.3889
3803.1	57.7405		3803.1	99.8501		3557	41.3433
3806.95	57.6967		3806.95	99.8398		3556.5	41.2974
3810.81	57.6587		3810.81	99.8024		3556	41.251
3814.67	57.6585		3814.67	99.7625		3555.5	41.2066
3818.53	57.711		3818.53	99.7487		3555	41.1637
3822.38	57.7163		3822.38	99.7893		3554.5	41.1186
3826.24	57.6576		3826.24	99.8143		3554	41.0707
3830.1	57.6077		3830.1	99.7748		3553.5	41.0223
3833.95	57.6252		3833.95	99.7308		3553	40.9729
3837.81	57.6714		3837.81	99.7681		3552.5	40.9207
3841.67	57.6176		3841.67	99.859		3552	40.8693
3845.53	57.6363		3845.53	99.8867		3551.5	40.8247
3849.38	57.7282		3849.38	99.8499		3551	40.7871
3853.24	57.6623		3853.24	99.7857		3550.5	40.7514
3857.1	57.5518		3857.1	99.7431		3550	40.7141
3860.95	57.5612		3860.95	99.744		3549.5	40.6745
3864.81	57.5651		3864.81	99.8061		3549	40.6316
3868.67	57.5633		3868.67	99.8434		3548.5	40.5836
3872.53	57.5425		3872.52	99.857		3548	40.53
3876.38	57.6139		3876.38	99.8535		3547.5	40.4724
3880.24	57.7005		3880.24	99.842		3547	40.4141
3884.1	57.6597		3884.1	99.8266		3546.5	40.3584
3887.95	57.6127		3887.95	99.8408		3546	40.3098
3891.81	57.581		3891.81	99.8136		3545.5	40.2716
3895.67	57.5821		3895.67	99.7043		3545	40.2418
3899.52	57.6171		3899.52	99.6005		3544.5	40.2127
3903.38	57.5976		3903.38	99.5626		3544	40.178
3907.24	57.5957		3907.24	99.5699		3543.5	40.1372
3911.09	57.6025		3911.09	99.5978		3543	40.0941
3914.95	57.6082		3914.95	99.6061		3542.5	40.0549
3918.81	57.5915		3918.81	99.6002		3542	40.023
3922.67	57.5795		3922.67	99.6118		3541.5	39.996
3926.52	57.5853		3926.52	99.633		3541	39.9677
3930.38	57.5737		3930.38	99.6419		3540.5	39.9351
3934.24	57.5679		3934.24	99.6257		3540	39.8998
3938.09	57.5919		3938.09	99.5855		3539.5	39.8632
3941.95	57.5862		3941.95	99.5551		3539	39.8243
3945.81	57.5486		3945.81	99.5475		3538.5	39.7822
3949.67	57.5254		3949.67	99.553		3538	39.7372
3953.52	57.5469		3953.52	99.5522		3537.5	39.69
3957.38	57.5425		3957.38	99.5277		3537	39.6422
3961.24	57.5702		3961.24	99.4921		3536.5	39.5983
3965.09	57.5967		3965.09	99.5025		3536	39.5621
3968.95	57.5621		3968.95	99.5492		3535.5	39.533
3972.81	57.5134		3972.81	99.5582		3535	39.5054
3976.67	57.5164		3976.67	99.5135		3534.5	39.4755
3980.52	57.5515		3980.52	99.4335		3534	39.4438
3984.38	57.5342		3984.38	99.3544		3533.5	39.4115
3988.24	57.4979		3988.24	99.3431		3533	39.3772
3992.09	57.491		3992.09	99.3757		3532.5	39.34
3995.95	57.4972		3995.95	99.4363		3532	39.3017
3999.81	57.518		3999.81	99.4848		3531.5	39.2641
4003.67	0		4003.67	0		3531	39.2274
						3530.5	39.1912
						3530	39.1561
						3529.5	39.122
						3529	39.0877
						3528.5	39.0526
						3528	39.0168
						3527.5	38.9798
						3527	38.94
						3526.5	38.8981
						3526	38.8554
						3525.5	38.8107
						3525	38.7622
						3524.5	38.7139
						3524	38.6736
						3523.5	38.6447
						3523	38.6219
						3522.5	38.5982
						3522	38.5707
						3521.5	38.5396
						3521	38.5064
						3520.5	38.4736
						3520	38.4428
						3519.5	38.4127
						3519	38.3801
						3518.5	38.3446
						3518	38.3093
						3517.5	38.2763
						3517	38.2445
						3516.5	38.2111
						3516	38.175
						3515.5	38.1348
						3515	38.0904
						3514.5	38.0444
						3514	38.0027
						3513.5	37.9683
						3513	37.9394
						3512.5	37.9123
						3512	37.8848
						3511.5	37.8567
						3511	37.8276
						3510.5	37.7972
						3510	37.7665
						3509.5	37.7364
						3509	37.7068
						3508.5	37.6767
						3508	37.6458
						3507.5	37.6141
						3507	37.5822
						3506.5	37.5506
						3506	37.5195
						3505.5	37.4873
						3505	37.4512
						3504.5	37.4087
						3504	37.36
						3503.5	37.3092
						3503	37.2636
						3502.5	37.2289
						3502	37.2049
						3501.5	37.1861
						3501	37.1662
						3500.5	37.1425
						3500	37.1159
						3499.5	37.0868
						3499	37.0542
						3498.5	37.0189
						3498	36.9845
						3497.5	36.955
						3497	36.9307
						3496.5	36.9086
						3496	36.8849
						3495.5	36.8574
						3495	36.8269
						3494.5	36.7963
						3494	36.7678
						3493.5	36.7413
						3493	36.7147
						3492.5	36.6868
						3492	36.6592
						3491.5	36.6334
						3491	36.6085
						3490.5	36.5823
						3490	36.5542
						3489.5	36.5244
						3489	36.4928
						3488.5	36.4589
						3488	36.4244
						3487.5	36.3917
						3487	36.3618
						3486.5	36.3342
						3486	36.3097
						3485.5	36.2888
						3485	36.2701
						3484.5	36.2507
						3484	36.2296
						3483.5	36.2072
						3483	36.1827
						3482.5	36.1545
						3482	36.1224
						3481.5	36.0861
						3481	36.0453
						3480.5	36.0025
						3480	35.9654
						3479.5	35.9397
						3479	35.9232
						3478.5	35.9094
						3478	35.8943
						3477.5	35.8782
						3477	35.8602
						3476.5	35.8391
						3476	35.8169
						3475.5	35.7971
						3475	35.779
						3474.5	35.7589
						3474	35.7357
						3473.5	35.7118
						3473	35.6881
						3472.5	35.6635
						3472	35.6366
						3471.5	35.6063
						3471	35.5705
						3470.5	35.5285
						3470	35.4842
						3469.5	35.444
						3469	35.4104
						3468.5	35.3808
						3468	35.3535
						3467.5	35.3303
						3467	35.3144
						3466.5	35.3058
						3466	35.3011
						3465.5	35.2959
						3465	35.2878
						3464.5	35.2775
						3464	35.2677
						3463.5	35.2588
						3463	35.2482
						3462.5	35.2325
						3462	35.211
						3461.5	35.1858
						3461	35.1592
						3460.5	35.1344
						3460	35.1141
						3459.5	35.0983
						3459	35.0846
						3458.5	35.0707
						3458	35.0575
						3457.5	35.0459
						3457	35.0343
						3456.5	35.0205
						3456	35.005
						3455.5	34.989
						3455	34.9727
						3454.5	34.956
						3454	34.9399
						3453.5	34.9252
						3453	34.911
						3452.5	34.8958
						3452	34.8804
						3451.5	34.8658
						3451	34.8515
						3450.5	34.8372
						3450	34.8234
						3449.5	34.8099
						3449	34.7954
						3448.5	34.7795
						3448	34.7638
						3447.5	34.7497
						3447	34.7373
						3446.5	34.7265
						3446	34.7181
						3445.5	34.7115
						3445	34.7039
						3444.5	34.6939
						3444	34.6832
						3443.5	34.6737
						3443	34.6653
						3442.5	34.6575
						3442	34.6508
						3441.5	34.6445
						3441	34.6364
						3440.5	34.6255
						3440	34.6123
						3439.5	34.5963
						3439	34.5759
						3438.5	34.5523
						3438	34.5308
						3437.5	34.5157
						3437	34.5048
						3436.5	34.493
						3436	34.4794
						3435.5	34.4675
						3435	34.4606
						3434.5	34.4602
						3434	34.4662
						3433.5	34.4774
						3433	34.4897
						3432.5	34.4974
						3432	34.497
						3431.5	34.4892
						3431	34.4788
						3430.5	34.4713
						3430	34.4699
						3429.5	34.4727
						3429	34.4759
						3428.5	34.4783
						3428	34.4824
						3427.5	34.4894
						3427	34.4966
						3426.5	34.5014
						3426	34.5043
						3425.5	34.507
						3425	34.5095
						3424.5	34.5114
						3424	34.5144
						3423.5	34.5192
						3423	34.5231
						3422.5	34.5237
						3422	34.5224
						3421.5	34.5225
						3421	34.5246
						3420.5	34.5284
						3420	34.535
						3419.5	34.545
						3419	34.5547
						3418.5	34.5602
						3418	34.5621
						3417.5	34.5639
						3417	34.5672
						3416.5	34.5713
						3416	34.5768
						3415.5	34.5841
						3415	34.5902
						3414.5	34.5911
						3414	34.5872
						3413.5	34.5828
						3413	34.582
						3412.5	34.5866
						3412	34.5969
						3411.5	34.6114
						3411	34.6257
						3410.5	34.6357
						3410	34.6426
						3409.5	34.6503
						3409	34.6609
						3408.5	34.6735
						3408	34.6867
						3407.5	34.7002
						3407	34.7137
						3406.5	34.7273
						3406	34.7424
						3405.5	34.7586
						3405	34.7727
						3404.5	34.7813
						3404	34.7843
						3403.5	34.7828
						3403	34.7766
						3402.5	34.7664
						3402	34.7562
						3401.5	34.7507
						3401	34.7514
						3400.5	34.7587
						3400	34.7743
						3399.5	34.7995
						3399	34.8316
						3398.5	34.8652
						3398	34.897
						3397.5	34.9257
						3397	34.95
						3396.5	34.9693
						3396	34.9859
						3395.5	35.0033
						3395	35.0215
						3394.5	35.0373
						3394	35.0471
						3393.5	35.0495
						3393	35.0459
						3392.5	35.042
						3392	35.0455
						3391.5	35.0612
						3391	35.0866
						3390.5	35.1165
						3390	35.1477
						3389.5	35.1793
						3389	35.2093
						3388.5	35.236
						3388	35.2602
						3387.5	35.2838
						3387	35.3065
						3386.5	35.3279
						3386	35.3496
						3385.5	35.3732
						3385	35.3969
						3384.5	35.4181
						3384	35.4369
						3383.5	35.4552
						3383	35.4732
						3382.5	35.4899
						3382	35.5063
						3381.5	35.5246
						3381	35.5451
						3380.5	35.5667
						3380	35.5893
						3379.5	35.6129
						3379	35.6361
						3378.5	35.657
						3378	35.6764
						3377.5	35.6968
						3377	35.7192
						3376.5	35.7433
						3376	35.7697
						3375.5	35.7989
						3375	35.8294
						3374.5	35.859
						3374	35.8869
						3373.5	35.9125
						3373	35.9343
						3372.5	35.9514
						3372	35.9655
						3371.5	35.9781
						3371	35.9887
						3370.5	35.9984
						3370	36.0119
						3369.5	36.0337
						3369	36.0624
						3368.5	36.0928
						3368	36.1228
						3367.5	36.1541
						3367	36.1885
						3366.5	36.2256
						3366	36.2652
						3365.5	36.3066
						3365	36.3474
						3364.5	36.3851
						3364	36.4203
						3363.5	36.4549
						3363	36.4882
						3362.5	36.5182
						3362	36.545
						3361.5	36.5707
						3361	36.5967
						3360.5	36.6236
						3360	36.653
						3359.5	36.6863
						3359	36.7213
						3358.5	36.7544
						3358	36.7846
						3357.5	36.8141
						3357	36.8439
						3356.5	36.8736
						3356	36.9034
						3355.5	36.9348
						3355	36.9668
						3354.5	36.9969
						3354	37.0246
						3353.5	37.0507
						3353	37.0745
						3352.5	37.0941
						3352	37.1103
						3351.5	37.1271
						3351	37.1489
						3350.5	37.1781
						3350	37.2148
						3349.5	37.2564
						3349	37.2983
						3348.5	37.3375
						3348	37.3753
						3347.5	37.4138
						3347	37.451
						3346.5	37.4833
						3346	37.5106
						3345.5	37.5362
						3345	37.5612
						3344.5	37.5842
						3344	37.6053
						3343.5	37.6281
						3343	37.655
						3342.5	37.6858
						3342	37.7192
						3341.5	37.753
						3341	37.783
						3340.5	37.806
						3340	37.8236
						3339.5	37.8415
						3339	37.8648
						3338.5	37.8945
						3338	37.9297
						3337.5	37.968
						3337	38.0058
						3336.5	38.041
						3336	38.0745
						3335.5	38.1085
						3335	38.1429
						3334.5	38.1756
						3334	38.206
						3333.5	38.2346
						3333	38.2616
						3332.5	38.288
						3332	38.3165
						3331.5	38.3487
						3331	38.3823
						3330.5	38.4136
						3330	38.4421
						3329.5	38.47
						3329	38.498
						3328.5	38.525
						3328	38.5501
						3327.5	38.5723
						3327	38.5909
						3326.5	38.6079
						3326	38.6285
						3325.5	38.6561
						3325	38.6882
						3324.5	38.7201
						3324	38.75
						3323.5	38.7793
						3323	38.8081
						3322.5	38.8355
						3322	38.8628
						3321.5	38.8917
						3321	38.9211
						3320.5	38.9487
						3320	38.9748
						3319.5	39.0012
						3319	39.028
						3318.5	39.0536
						3318	39.0785
						3317.5	39.1042
						3317	39.1295
						3316.5	39.152
						3316	39.1725
						3315.5	39.1935
						3315	39.2156
						3314.5	39.2374
						3314	39.2587
						3313.5	39.2812
						3313	39.3049
						3312.5	39.3284
						3312	39.3506
						3311.5	39.3715
						3311	39.3901
						3310.5	39.4056
						3310	39.4201
						3309.5	39.4368
						3309	39.4556
						3308.5	39.4741
						3308	39.491
						3307.5	39.5072
						3307	39.5236
						3306.5	39.5407
						3306	39.56
						3305.5	39.5827
						3305	39.6081
						3304.5	39.6337
						3304	39.6588
						3303.5	39.684
						3303	39.7088
						3302.5	39.7323
						3302	39.7553
						3301.5	39.7781
						3301	39.7989
						3300.5	39.8154
						3300	39.829
						3299.5	39.8435
						3299	39.8604
						3298.5	39.8784
						3298	39.8965
						3297.5	39.9147
						3297	39.9327
						3296.5	39.9498
						3296	39.9663
						3295.5	39.9836
						3295	40.0018
						3294.5	40.0201
						3294	40.0382
						3293.5	40.0561
						3293	40.0735
						3292.5	40.0913
						3292	40.1117
						3291.5	40.1347
						3291	40.157
						3290.5	40.1755
						3290	40.1911
						3289.5	40.207
						3289	40.2238
						3288.5	40.2405
						3288	40.2574
						3287.5	40.2755
						3287	40.2943
						3286.5	40.3124
						3286	40.33
						3285.5	40.3472
						3285	40.363
						3284.5	40.377
						3284	40.3911
						3283.5	40.4075
						3283	40.425
						3282.5	40.441
						3282	40.456
						3281.5	40.4722
						3281	40.49
						3280.5	40.5079
						3280	40.525
						3279.5	40.5414
						3279	40.5564
						3278.5	40.5698
						3278	40.5834
						3277.5	40.5988
						3277	40.6147
						3276.5	40.6284
						3276	40.6404
						3275.5	40.6529
						3275	40.667
						3274.5	40.6818
						3274	40.6973
						3273.5	40.7129
						3273	40.7259
						3272.5	40.7342
						3272	40.7403
						3271.5	40.7501
						3271	40.7666
						3270.5	40.7883
						3270	40.8126
						3269.5	40.8365
						3269	40.8567
						3268.5	40.8717
						3268	40.8836
						3267.5	40.8963
						3267	40.9106
						3266.5	40.9251
						3266	40.9393
						3265.5	40.9541
						3265	40.969
						3264.5	40.9824
						3264	40.9946
						3263.5	41.0072
						3263	41.0205
						3262.5	41.0339
						3262	41.0472
						3261.5	41.0605
						3261	41.073
						3260.5	41.0848
						3260	41.0977
						3259.5	41.1132
						3259	41.1295
						3258.5	41.1438
						3258	41.1558
						3257.5	41.1673
						3257	41.1793
						3256.5	41.1922
						3256	41.2077
						3255.5	41.2263
						3255	41.2451
						3254.5	41.2616
						3254	41.2772
						3253.5	41.2945
						3253	41.3129
						3252.5	41.3296
						3252	41.3442
						3251.5	41.3584
						3251	41.3722
						3250.5	41.385
						3250	41.3973
						3249.5	41.4107
						3249	41.4247
						3248.5	41.4383
						3248	41.4527
						3247.5	41.4699
						3247	41.4889
						3246.5	41.5072
						3246	41.5243
						3245.5	41.5418
						3245	41.5599
						3244.5	41.5778
						3244	41.5956
						3243.5	41.614
						3243	41.6322
						3242.5	41.6491
						3242	41.6655
						3241.5	41.6834
						3241	41.7027
						3240.5	41.7222
						3240	41.7415
						3239.5	41.7604
						3239	41.7778
						3238.5	41.7934
						3238	41.8095
						3237.5	41.8277
						3237	41.8468
						3236.5	41.8646
						3236	41.881
						3235.5	41.8968
						3235	41.912
						3234.5	41.9266
						3234	41.9434
						3233.5	41.9649
						3233	41.9898
						3232.5	42.014
						3232	42.0362
						3231.5	42.0574
						3231	42.0782
						3230.5	42.0981
						3230	42.1174
						3229.5	42.137
						3229	42.1565
						3228.5	42.1759
						3228	42.1969
						3227.5	42.2205
						3227	42.2439
						3226.5	42.2643
						3226	42.2829
						3225.5	42.3037
						3225	42.3278
						3224.5	42.3525
						3224	42.3753
						3223.5	42.3961
						3223	42.4161
						3222.5	42.4364
						3222	42.4578
						3221.5	42.4801
						3221	42.5017
						3220.5	42.5216
						3220	42.5411
						3219.5	42.5621
						3219	42.5846
						3218.5	42.6079
						3218	42.632
						3217.5	42.657
						3217	42.6814
						3216.5	42.7042
						3216	42.7268
						3215.5	42.7514
						3215	42.7771
						3214.5	42.8023
						3214	42.8273
						3213.5	42.8536
						3213	42.8805
						3212.5	42.9062
						3212	42.9301
						3211.5	42.9522
						3211	42.9723
						3210.5	42.9909
						3210	43.0114
						3209.5	43.0365
						3209	43.0647
						3208.5	43.0922
						3208	43.1179
						3207.5	43.1436
						3207	43.1701
						3206.5	43.1962
						3206	43.2214
						3205.5	43.246
						3205	43.2705
						3204.5	43.2948
						3204	43.32
						3203.5	43.3457
						3203	43.3701
						3202.5	43.3919
						3202	43.4133
						3201.5	43.4374
						3201	43.4636
						3200.5	43.4897
						3200	43.515
						3199.5	43.5403
						3199	43.5654
						3198.5	43.5895
						3198	43.614
						3197.5	43.6402
						3197	43.6668
						3196.5	43.6913
						3196	43.7142
						3195.5	43.7378
						3195	43.7622
						3194.5	43.7859
						3194	43.8095
						3193.5	43.8357
						3193	43.8649
						3192.5	43.8945
						3192	43.9218
						3191.5	43.9454
						3191	43.965
						3190.5	43.9821
						3190	44.0007
						3189.5	44.0234
						3189	44.0483
						3188.5	44.0718
						3188	44.0939
						3187.5	44.1174
						3187	44.1431
						3186.5	44.1694
						3186	44.1951
						3185.5	44.2205
						3185	44.2447
						3184.5	44.2668
						3184	44.2881
						3183.5	44.3111
						3183	44.3357
						3182.5	44.3603
						3182	44.3847
						3181.5	44.4099
						3181	44.4347
						3180.5	44.457
						3180	44.4774
						3179.5	44.498
						3179	44.519
						3178.5	44.5393
						3178	44.5597
						3177.5	44.5823
						3177	44.6067
						3176.5	44.631
						3176	44.6547
						3175.5	44.6796
						3175	44.7058
						3174.5	44.7318
						3174	44.757
						3173.5	44.7818
						3173	44.8058
						3172.5	44.8285
						3172	44.8509
						3171.5	44.8743
						3171	44.898
						3170.5	44.9205
						3170	44.9427
						3169.5	44.9665
						3169	44.9911
						3168.5	45.0145
						3168	45.0365
						3167.5	45.0584
						3167	45.0798
						3166.5	45.0999
						3166	45.1201
						3165.5	45.1426
						3165	45.1673
						3164.5	45.1921
						3164	45.2166
						3163.5	45.2413
						3163	45.2657
						3162.5	45.2886
						3162	45.3109
						3161.5	45.3338
						3161	45.3567
						3160.5	45.379
						3160	45.4016
						3159.5	45.4257
						3159	45.4496
						3158.5	45.4711
						3158	45.4907
						3157.5	45.5103
						3157	45.5295
						3156.5	45.5476
						3156	45.5663
						3155.5	45.5879
						3155	45.6108
						3154.5	45.6309
						3154	45.6468
						3153.5	45.6613
						3153	45.6782
						3152.5	45.6996
						3152	45.7265
						3151.5	45.7569
						3151	45.7867
						3150.5	45.813
						3150	45.8372
						3149.5	45.8617
						3149	45.8865
						3148.5	45.9098
						3148	45.9317
						3147.5	45.9535
						3147	45.9752
						3146.5	45.9958
						3146	46.0161
						3145.5	46.037
						3145	46.0574
						3144.5	46.0767
						3144	46.0964
						3143.5	46.118
						3143	46.1398
						3142.5	46.1589
						3142	46.1755
						3141.5	46.1919
						3141	46.2091
						3140.5	46.2267
						3140	46.2456
						3139.5	46.2669
						3139	46.2897
						3138.5	46.3127
						3138	46.3366
						3137.5	46.3624
						3137	46.3882
						3136.5	46.4113
						3136	46.432
						3135.5	46.4519
						3135	46.4706
						3134.5	46.4871
						3134	46.503
						3133.5	46.521
						3133	46.5412
						3132.5	46.5612
						3132	46.5803
						3131.5	46.5992
						3131	46.6173
						3130.5	46.634
						3130	46.6512
						3129.5	46.6717
						3129	46.6947
						3128.5	46.7172
						3128	46.7378
						3127.5	46.7572
						3127	46.7753
						3126.5	46.7916
						3126	46.8079
						3125.5	46.8269
						3125	46.8485
						3124.5	46.8696
						3124	46.888
						3123.5	46.9037
						3123	46.9167
						3122.5	46.927
						3122	46.9358
						3121.5	46.945
						3121	46.9553
						3120.5	46.9672
						3120	46.9822
						3119.5	47.0006
						3119	47.0195
						3118.5	47.0359
						3118	47.051
						3117.5	47.0678
						3117	47.0871
						3116.5	47.1065
						3116	47.1252
						3115.5	47.1445
						3115	47.1645
						3114.5	47.1836
						3114	47.2015
						3113.5	47.2184
						3113	47.2339
						3112.5	47.2479
						3112	47.2615
						3111.5	47.2756
						3111	47.2883
						3110.5	47.2969
						3110	47.3024
						3109.5	47.3094
						3109	47.3211
						3108.5	47.3371
						3108	47.3555
						3107.5	47.3749
						3107	47.3932
						3106.5	47.4089
						3106	47.4219
						3105.5	47.4331
						3105	47.4426
						3104.5	47.4507
						3104	47.4587
						3103.5	47.4675
						3103	47.4756
						3102.5	47.4812
						3102	47.4843
						3101.5	47.4868
						3101	47.4904
						3100.5	47.4963
						3100	47.5052
						3099.5	47.5166
						3099	47.5283
						3098.5	47.5378
						3098	47.545
						3097.5	47.5504
						3097	47.5545
						3096.5	47.5582
						3096	47.5641
						3095.5	47.5733
						3095	47.583
						3094.5	47.5897
						3094	47.5937
						3093.5	47.5981
						3093	47.6046
						3092.5	47.6126
						3092	47.6216
						3091.5	47.6318
						3091	47.6435
						3090.5	47.6572
						3090	47.6742
						3089.5	47.6952
						3089	47.718
						3088.5	47.7397
						3088	47.7603
						3087.5	47.7819
						3087	47.8058
						3086.5	47.8311
						3086	47.8565
						3085.5	47.881
						3085	47.9039
						3084.5	47.9276
						3084	47.9558
						3083.5	47.989
						3083	48.0224
						3082.5	48.0507
						3082	48.0738
						3081.5	48.0964
						3081	48.1219
						3080.5	48.1498
						3080	48.1784
						3079.5	48.2071
						3079	48.2362
						3078.5	48.2676
						3078	48.3034
						3077.5	48.3431
						3077	48.3828
						3076.5	48.4195
						3076	48.4539
						3075.5	48.4879
						3075	48.5212
						3074.5	48.5522
						3074	48.5816
						3073.5	48.6108
						3073	48.6395
						3072.5	48.6667
						3072	48.6938
						3071.5	48.7223
						3071	48.7506
						3070.5	48.7755
						3070	48.7968
						3069.5	48.8164
						3069	48.8352
						3068.5	48.8534
						3068	48.8735
						3067.5	48.8991
						3067	48.9302
						3066.5	48.9632
						3066	48.9958
						3065.5	49.0273
						3065	49.0569
						3064.5	49.0831
						3064	49.1064
						3063.5	49.1294
						3063	49.1536
						3062.5	49.1786
						3062	49.2039
						3061.5	49.2289
						3061	49.252
						3060.5	49.2721
						3060	49.2908
						3059.5	49.3102
						3059	49.3296
						3058.5	49.347
						3058	49.3634
						3057.5	49.3811
						3057	49.4007
						3056.5	49.4207
						3056	49.4405
						3055.5	49.461
						3055	49.4826
						3054.5	49.5051
						3054	49.5283
						3053.5	49.5513
						3053	49.5711
						3052.5	49.5856
						3052	49.5975
						3051.5	49.6115
						3051	49.6298
						3050.5	49.6512
						3050	49.674
						3049.5	49.697
						3049	49.7193
						3048.5	49.7402
						3048	49.7601
						3047.5	49.7784
						3047	49.7931
						3046.5	49.8041
						3046	49.816
						3045.5	49.8334
						3045	49.8551
						3044.5	49.8751
						3044	49.89
						3043.5	49.9022
						3043	49.9163
						3042.5	49.9348
						3042	49.9563
						3041.5	49.9773
						3041	49.9959
						3040.5	50.014
						3040	50.0357
						3039.5	50.062
						3039	50.0894
						3038.5	50.1138
						3038	50.1348
						3037.5	50.1534
						3037	50.1686
						3036.5	50.1794
						3036	50.1879
						3035.5	50.1978
						3035	50.2109
						3034.5	50.2264
						3034	50.2448
						3033.5	50.2671
						3033	50.292
						3032.5	50.3166
						3032	50.3383
						3031.5	50.3561
						3031	50.37
						3030.5	50.3821
						3030	50.3965
						3029.5	50.4162
						3029	50.4395
						3028.5	50.4623
						3028	50.4826
						3027.5	50.5003
						3027	50.5151
						3026.5	50.5259
						3026	50.534
						3025.5	50.5429
						3025	50.5552
						3024.5	50.5716
						3024	50.5914
						3023.5	50.6126
						3023	50.6326
						3022.5	50.6501
						3022	50.6663
						3021.5	50.6813
						3021	50.6932
						3020.5	50.7007
						3020	50.7067
						3019.5	50.7155
						3019	50.7275
						3018.5	50.7408
						3018	50.7545
						3017.5	50.7691
						3017	50.7838
						3016.5	50.7966
						3016	50.8069
						3015.5	50.8155
						3015	50.8226
						3014.5	50.8296
						3014	50.8398
						3013.5	50.8545
						3013	50.8699
						3012.5	50.8815
						3012	50.8901
						3011.5	50.9011
						3011	50.9175
						3010.5	50.9378
						3010	50.9593
						3009.5	50.9804
						3009	51
						3008.5	51.0169
						3008	51.031
						3007.5	51.0425
						3007	51.0514
						3006.5	51.058
						3006	51.0645
						3005.5	51.0726
						3005	51.0814
						3004.5	51.0895
						3004	51.0976
						3003.5	51.1071
						3003	51.1164
						3002.5	51.1233
						3002	51.1276
						3001.5	51.1307
						3001	51.1323
						3000.5	51.1312
						3000	51.1279
[truncated: 5,201 more rows]

## Sheet: SI Figure 14
Figure 14a			Figure 14b							Figure 14c							Figure 14d
			HKUST-1 nanoarray			HKUST-1 powder				HKUST-1 nanoarray			HKUST-1 powder				Soft nanobrush			HKUST-1 nanoarray
Binding Energy (eV)	Intensity (a.u.)		Binding Energy (eV)	Intensity (a.u.)		Binding Energy (eV)	Intensity (a.u.)			Binding Energy (eV)	Intensity (a.u.)		Binding Energy (eV)	Intensity (a.u.)			410.169	4018.43		413	2830
1351.08	323262		976.98	63753.9		971.968	5212.96			298.98	13125.4		299.668	1616			410.069	4068.12		413	2760
1350.08	322633		976.88	63824.4		971.868	5237.41			298.88	12957.9		299.568	1572			409.969	4012.84		413	2740
1349.08	320282		976.78	63727.6		971.768	5248.15			298.78	12997.1		299.468	1563			409.869	3909.55		413	2760
1348.08	320542		976.68	63534.2		971.668	5298.52			298.68	13134.2		299.368	1596			409.769	3981.57		413	2760
1347.08	316486		976.58	63857.8		971.568	5312.22			298.58	13057.1		299.268	1551			409.669	3993.3		413	2800
1346.08	313334		976.48	63792		971.468	5262.96			298.48	12996.8		299.168	1607			409.569	3962.59		413	2810
1345.08	315840		976.38	63793.5		971.368	5264.44			298.38	12609.6		299.068	1544			409.469	3935.79		412	2810
1344.08	317261		976.28	63593.5		971.268	5190.37			298.28	12946.8		298.968	1526			409.369	3835.29		412	2840
1343.08	311976		976.18	63265.6		971.168	5251.85			298.18	12641.5		298.868	1560			409.269	3893.36		412	2790
1342.08	309112		976.08	63462.2		971.068	5315.56			298.08	12722.3		298.768	1554			409.169	3833.05		412	2810
1341.08	310914		975.98	63296.3		970.968	5202.96			297.98	12612.7		298.668	1583			409.069	3871.58		412	2810
1340.08	316502		975.88	63167.7		970.868	5189.26			297.88	12620.2		298.568	1496			408.969	3895.59		412	2770
1339.08	315335		975.78	63024.3		970.768	5205.93			297.78	12214.5		298.468	1548			408.869	3931.88		412	2800
1338.08	312958		975.68	62919.5		970.668	5149.26			297.68	12289.2		298.368	1525			408.769	3859.3		412	2810
1337.08	312769		975.58	62672		970.568	5206.3			297.58	12296.7		298.268	1518			408.669	3835.29		412	2780
1336.08	312363		975.48	62460.5		970.468	5228.15			297.48	12269		298.168	1540			408.569	3825.8		412	2800
1335.08	308801		975.38	62575		970.368	5150			297.38	12031.7		298.068	1507			408.469	3871.02		411	2760
1334.08	310688		975.28	62557.1		970.268	5128.15			297.28	12052.9		297.968	1451			408.369	3856.51		411	2780
1333.08	310926		975.18	62377.2		970.168	5103.7			297.18	12202.1		297.868	1457			408.269	3843.66		411	2800
1332.08	306908		975.08	62202.2		970.068	5157.04			297.08	11712.9		297.768	1505			408.169	3799.55		411	2780
1331.08	302261		974.98	61768.7		969.968	5170.37			296.98	11727.8		297.668	1479			408.069	3833.61		411	2760
1330.08	307771		974.88	62048.4		969.868	5128.89			296.88	11842.1		297.568	1470			407.969	3871.02		411	2790
1329.08	307403		974.78	61802.2		969.768	5065.19			296.78	11926.6		297.468	1441			407.869	3786.15		411	2750
1328.08	302535		974.68	61583		969.668	5075.19			296.68	11761.5		297.368	1433			407.769	3796.76		411	2790
1327.08	299522		974.58	61494.3		969.568	5156.3			296.58	11569.7		297.268	1448			407.669	3827.47		411	2820
1326.08	303197		974.48	61410.6		969.468	5196.3			296.48	11804.8		297.168	1451			407.569	3858.74		411	2800
1325.08	302919		974.38	61301.1		969.368	5127.04			296.38	11580.9		297.068	1432			407.469	3835.29		410	2790
1324.08	303400		974.28	61180.6		969.268	5040.37			296.28	11734.3		296.968	1414			407.369	3889.45		410	2780
1323.08	304386		974.18	61229.6		969.168	5057.04			296.18	11600.9		296.868	1460			407.269	3844.78		410	2810
1322.08	300265		974.08	60919.2		969.068	5059.63			296.08	11418.9		296.768	1381			407.169	3877.72		410	2800
1321.08	301878		973.98	60896.4		968.968	5053.7			295.98	11376.2		296.668	1412			407.069	3883.86		410	2800
1320.08	300104		973.88	60772.3		968.868	5064.81			295.88	11412.9		296.568	1418			406.969	3983.25		410	2820
1319.08	298152		973.78	60557.1		968.768	4946.3			295.78	11392.6		296.468	1411			406.869	3998.32		410	2830
1318.08	299773		973.68	60330.8		968.668	5023.33			295.68	11281.8		296.368	1504			406.769	4013.4		410	2810
1317.08	301235		973.58	60288.8		968.568	4998.89			295.58	11672.6		296.268	1394			406.669	4000.56		410	2830
1316.08	300726		973.48	60122.1		968.468	5010.74			295.48	11472.5		296.168	1425			406.569	4054.16		410	2810
1315.08	298427		973.38	59965		968.368	4901.11			295.38	11551		296.068	1431			406.469	4056.39		409	2810
1314.08	298791		973.28	59836.1		968.268	4955.93			295.28	11504.1		295.968	1415			406.369	4037.41		409	2780
1313.08	300226		973.18	59907.8		968.168	4972.96			295.18	11470.8		295.868	1465			406.269	4085.99		409	2800
1312.08	300378		973.08	59833.8		968.068	4916.67			295.08	11390.9		295.768	1480			406.169	4116.14		409	2760
1311.08	301170		972.98	59591.3		967.968	4879.63			294.98	11520.5		295.668	1423			406.069	4141.26		409	2790
1310.08	301240		972.88	59679.4		967.868	4829.26			294.88	11729.9		295.568	1452			405.969	4180.9		409	2810
1309.08	303872		972.78	59512.3		967.768	4791.11			294.78	11763.5		295.468	1437			405.869	4127.3		409	2780
1308.08	300489		972.68	59267		967.668	4844.44			294.68	11758.9		295.368	1421			405.769	4141.26		409	2770
1307.08	300561		972.58	59536		967.568	4799.26			294.58	11606.6		295.268	1468			405.669	4072.59		409	2780
1306.08	299669		972.48	59395.7		967.468	4837.41			294.48	11547.7		295.168	1465			405.569	4087.66		409	2820
1305.08	297618		972.38	59142.4		967.368	4818.89			294.38	11519.2		295.068	1463			405.469	4099.39		408	2810
1304.08	298876		972.28	59098.5		967.268	4764.44			294.28	11372.3		294.968	1465			405.369	4031.27		408	2800
1303.08	300364		972.18	58939.1		967.168	4776.67			294.18	10922.5		294.868	1429			405.269	3991.07		408	2780
1302.08	300617		972.08	58675.4		967.068	4769.26			294.08	11272.1		294.768	1447			405.169	3974.32		408	2820
1301.08	298429		971.98	58587.8		966.968	4802.59			293.98	11248.6		294.668	1418			405.069	3986.6		408	2830
1300.08	298421		971.88	58644.8		966.868	4804.44			293.88	11359.2		294.568	1419			404.969	3941.93		408	2810
1299.08	298416		971.78	58476.2		966.768	4766.67			293.78	11672.4		294.468	1429			404.869	3866.55		408	2810
1298.08	300122		971.68	58617.3		966.668	4731.11			293.68	11424		294.368	1383			404.769	3863.2		408	2840
1297.08	299022		971.58	58497.7		966.568	4726.67			293.58	11346.4		294.268	1396			404.669	3872.14		408	2820
1296.08	304036		971.48	58287.9		966.468	4762.59			293.48	11224.4		294.168	1436			404.569	3855.39		408	2820
1295.08	302297		971.38	57873.4		966.368	4736.3			293.38	11542.1		294.068	1446			404.469	3894.47		407	2820
1294.08	298156		971.28	58060.8		966.268	4784.44			293.28	11850.8		293.968	1406			404.369	3838.08		407	2840
1293.08	300067		971.18	57858.7		966.168	4732.96			293.18	11762.1		293.868	1389			404.269	3857.06		407	2840
1292.08	302718		971.08	57831.8		966.068	4786.3			293.08	11572.1		293.768	1380			404.169	3870.46		407	2790
1291.08	299764		970.98	57709		965.968	4719.26			292.98	11659.3		293.668	1407			404.069	3847.01		407	2800
1290.08	300229		970.88	57864.8		965.868	4785.19			292.88	11978.3		293.568	1413			403.969	3776.66		407	2830
1289.08	300817		970.78	57523.1		965.768	4812.22			292.78	12005.6		293.468	1415			403.869	3806.25		407	2870
1288.08	302114		970.68	57395.3		965.668	4809.63			292.68	12110.7		293.368	1440			403.769	3699.61		407	2840
1287.08	302189		970.58	57307.3		965.568	4748.52			292.58	12107.8		293.268	1430			403.669	3800.67		407	2830
1286.08	301188		970.48	57219.7		965.468	4832.59			292.48	12076.4		293.168	1431			403.569	3798.99		407	2820
1285.08	301484		970.38	57213.9		965.368	4797.41			292.38	12210.1		293.068	1387			403.469	3797.88		406	2830
1284.08	303252		970.28	56914.9		965.268	4775.93			292.28	12498		292.968	1449			403.369	3778.89		406	2810
1283.08	303711		970.18	57047.1		965.168	4738.89			292.18	12241.1		292.868	1473			403.269	3818.54		406	2800
1282.08	301371		970.08	56821.5		965.068	4881.11			292.08	12730.6		292.768	1522			403.169	3790.06		406	2800
1281.08	302481		969.98	56428.4		964.968	4822.59			291.98	12927.2		292.668	1524			403.069	3696.26		406	2840
1280.08	302624		969.88	56222.4		964.868	4837.78			291.88	12994.7		292.568	1587			402.969	3744.28		406	2810
1279.08	303045		969.78	56057.2		964.768	4800.37			291.78	12761.9		292.468	1578			402.869	3739.25		406	2810
1278.08	301440		969.68	55708.8		964.668	4894.81			291.68	13008.5		292.368	1601			402.769	3684.53		406	2800
1277.08	304921		969.58	55656.2		964.568	4860.74			291.58	12798		292.268	1632			402.669	3726.97		406	2790
1276.08	303296		969.48	55465		964.468	4874.07			291.48	12849.9		292.168	1578			402.569	3764.38		406	2780
1275.08	303344		969.38	55279.2		964.368	4880			291.38	13006.5		292.068	1658			402.469	3732.55		405	2840
1274.08	304581		969.28	55126.3		964.268	4970.74			291.28	13086.9		291.968	1623			402.369	3726.97		405	2870
1273.08	303272		969.18	55004.8		964.168	5052.96			291.18	13325.9		291.868	1612			402.269	3793.97		405	2820
1272.08	304442		969.08	54859.6		964.068	5162.59			291.08	13410.1		291.768	1775			402.169	3805.14		405	2810
1271.08	305915		968.98	54631.7		963.968	5078.52			290.98	13340.8		291.668	1747			402.069	3816.86		405	2830
1270.08	305615		968.88	54503.4		963.868	5103.7			290.88	13135.3		291.568	1832			401.969	3863.76		405	2830
1269.08	304909		968.78	54286.4		963.768	5138.52			290.78	13172.7		291.468	1808			401.869	3831.94		405	2810
1268.08	306980		968.68	54125.3		963.668	5187.78			290.68	13114.4		291.368	1847			401.769	3800.11		405	2820
1267.08	307236		968.58	53888.4		963.568	5241.11			290.58	13051.8		291.268	1892			401.669	3802.9		405	2830
1266.08	308643		968.48	53792.2		963.468	5252.22			290.48	13226.7		291.168	1862			401.569	3824.68		405	2850
1265.08	308428		968.38	53615.7		963.368	5314.07			290.38	13120.9		291.068	1843			401.469	3823.56		404	2810
1264.08	309007		968.28	53592.4		963.268	5264.44			290.28	13181.2		290.968	1893			401.369	3829.15		404	2830
1263.08	310961		968.18	53234.1		963.168	5334.44			290.18	13212.6		290.868	1970			401.269	3933		404	2800
1262.08	306779		968.08	53193.8		963.068	5360.37			290.08	13785.6		290.768	1944			401.169	3998.88		404	2820
1261.08	309034		967.98	52837.7		962.968	5454.81			289.98	14129.5		290.668	1904			401.069	3960.36		404	2830
1260.08	310469		967.88	52528.8		962.868	5404.07			289.88	14049.3		290.568	1998			400.969	3974.32		404	2820
1259.08	310678		967.78	52455.1		962.768	5438.52			289.78	14567.1		290.468	2105			400.869	4035.18		404	2810
1258.08	313134		967.68	52415.5		962.668	5427.78			289.68	15432.7		290.368	2086			400.769	4127.3		404	2820
1257.08	309436		967.58	52197.3		962.568	5396.67			289.58	15933.3		290.268	2129			400.669	4188.16		404	2840
1256.08	313137		967.48	52070.4		962.468	5452.22			289.48	16590		290.168	2194			400.569	4209.94		404	2850
1255.08	311706		967.38	52301.4		962.368	5430.37			289.38	18370.9		290.068	2251			400.469	4464.55		403	2840
1254.08	311104		967.28	51862.5		962.268	5413.33			289.28	19704.2		289.968	2385			400.369	4737.58		403	2850
1253.08	315241		967.18	51931.4		962.168	5395.93			289.18	21156.9		289.868	2419			400.269	4934.67		403	2870
1252.08	316758		967.08	51898.6		962.068	5318.15			289.08	23147		289.768	2496			400.169	5155.22		403	2880
1251.08	315305		966.98	51575.8		961.968	5240.74			288.98	24798.4		289.668	2705			400.069	5555.56		403	2840
1250.08	320348		966.88	51485.2		961.868	5216.3			288.88	26646.8		289.568	2874			399.969	5989.39		403	2860
1249.08	319592		966.78	51600.8		961.768	5211.48			288.78	28131.8		289.468	3083			399.869	6571.19		403	2870
1248.08	319541		966.68	51735.4		961.668	5215.93			288.68	29721.6		289.368	3187			399.769	7106.64		403	2880
1247.08	319393		966.58	51471.5		961.568	5145.56			288.58	30529.8		289.268	3517			399.669	7783.36		403	2910
1246.08	322052		966.48	51354.7		961.468	5144.07			288.48	31744.2		289.168	3751			399.569	8439.42		403	2870
1245.08	323065		966.38	51353		961.368	5009.26			288.38	31803.9		289.068	3907			399.469	9140.7		402	2890
1244.08	325598		966.28	51296		961.268	5041.11			288.28	31026.2		288.968	4107			399.369	9935.79		402	2940
1243.08	323195		966.18	51283		961.168	4998.15			288.18	30866.9		288.868	4315			399.269	10390.8		402	2980
1242.08	322205		966.08	51178.3		961.068	4987.78			288.08	29991.7		288.768	4483			399.169	10824.7		402	3000
1241.08	325241		965.98	51427.5		960.968	5017.78			287.98	28494.5		288.668	4534			399.069	10952.5		402	2980
1240.08	322446		965.88	51121.8		960.868	4972.96			287.88	27143.1		288.568	4522			398.969	11261.3		402	3010
1239.08	325753		965.78	51330		960.768	4918.89			287.78	26024.7		288.468	4423			398.869	11064.2		402	3070
1238.08	326194		965.68	51229.9		960.668	4969.63			287.68	24879.1		288.368	4299			398.769	10751		402	3070
1237.08	324239		965.58	51510.4		960.568	4922.59			287.58	24074.8		288.268	4286			398.669	10304.3		402	3070
1236.08	326190		965.48	51522.3		960.468	4984.44			287.48	23474.8		288.168	4033			398.569	9852.04		402	3100
1235.08	327182		965.38	51618.5		960.368	4980.74			287.38	23397.8		288.068	3809			398.469	9103.29		401	3110
1234.08	329829		965.28	51675.9		960.268	4927.78			287.28	23201.6		287.968	3569			398.369	8410.39		401	3110
1233.08	332268		965.18	51854.7		960.168	4956.67			287.18	23934.4		287.868	3336			398.269	7690.68		401	3120
1232.08	332444		965.08	52050.1		960.068	4970.37			287.08	24977.2		287.768	3108			398.169	6968.73		401	3220
1231.08	336642		964.98	52595.8		959.968	4932.22			286.98	26424.4		287.668	2922			398.069	6252.93		401	3240
1230.08	338913		964.88	52510.2		959.868	4862.59			286.88	27984.6		287.568	2766			397.969	5630.37		401	3260
1229.08	334227		964.78	52758.4		959.768	4883.33			286.78	30040.5		287.468	2615			397.869	5218.87		401	3290
1228.08	340272		964.68	52993.4		959.668	4958.52			286.68	31982.1		287.368	2597			397.769	4774.43		401	3400
1227.08	336895		964.58	53162.5		959.568	4927.78			286.58	33667.2		287.268	2678			397.669	4494.14		401	3390
1226.08	340430		964.48	53349		959.468	4933.7			286.48	35787.9		287.168	2614			397.569	4280.29		401	3450
1225.08	338324		964.38	53857.7		959.368	4925.93			286.38	38392		287.068	2668			397.469	4128.98		400	3450
1224.08	339264		964.28	54199.5		959.268	4914.07			286.28	40459		286.968	2722			397.369	3974.87		400	3520
1223.08	336740		964.18	54403.8		959.168	4951.85			286.18	42451.7		286.868	2767			397.269	3957.01		400	3590
1222.08	336148		964.08	54746.5		959.068	4883.33			286.08	44401.4		286.768	2906			397.169	3857.06		400	3580
1221.08	332727		963.98	55045.4		958.968	4882.22			285.98	46592.6		286.668	3113			397.069	3763.26		400	3660
1220.08	328118		963.88	55158.2		958.868	4904.81			285.88	49063.1		286.568	3287			396.969	3730.88		400	3670
1219.08	325394		963.78	55583.3		958.768	4917.78			285.78	52647.9		286.468	3426			396.869	3664.43		400	3640
1218.08	320527		963.68	55675.1		958.668	4908.52			285.68	55231.1		286.368	3658			396.769	3619.21		400	3700
1217.08	316246		963.58	56084.8		958.568	4814.81			285.58	58877.6		286.268	3894			396.669	3691.23		400	3680
1216.08	312467		963.48	56234.8		958.468	4813.7			285.48	62889.1		286.168	4158			396.569	3635.4		400	3680
1215.08	307181		963.38	56407.7		958.368	4814.07			285.38	67644.5		286.068	4526			396.469	3639.31		399	3690
1214.08	308375		963.28	56381		958.268	4828.15			285.28	71991.8		285.968	4926			396.369	3648.24		399	3640
1213.08	305215		963.18	56445.5		958.168	4785.93			285.18	77420.4		285.868	5314			396.269	3605.81		399	3600
1212.08	302008		963.08	56520.6		958.068	4754.81			285.08	81477.3		285.768	5755			396.169	3671.13		399	3590
1211.08	297416		962.98	56567.8		957.968	4765.56			284.98	84936.4		285.668	6255			396.069	3631.49		399	3540
1210.08	299952		962.88	56467.7		957.868	4633.33			284.88	86972.6		285.568	6938			395.969	3626.47		399	3480
1209.08	293122		962.78	56472.9		957.768	4694.81			284.78	88182.6		285.468	7530			395.869	3660.53		399	3440
1208.08	294818		962.68	56097.4		957.668	4630			284.68	87822		285.368	8048			395.769	3719.15		399	3380
1207.08	293310		962.58	55798		957.568	4690.37			284.58	84847.2		285.268	8693			395.669	3700.17		399	3250
1206.08	294235		962.48	55738.3		957.468	4695.93			284.48	80899.6		285.168	9249			395.569	3625.91		399	3210
1205.08	289950		962.38	55569.9		957.368	4665.19			284.38	76363		285.068	9647			395.469	3672.81		398	3190
1204.08	292539		962.28	55237.6		957.268	4690.37			284.28	70321.1		284.968	10060			395.369	3672.25		398	3130
1203.08	291028		962.18	54944.2		957.168	4627.04			284.18	63210.7		284.868	10290			395.269	3551.09		398	3060
1202.08	296550		962.08	54798.4		957.068	4572.22			284.08	55311.7		284.768	10155			395.169	3646.57		398	3050
1201.08	293760		961.98	54412.8		956.968	4547.04			283.98	47675.4		284.668	9957			395.069	3583.47		398	2960
1200.08	294268		961.88	54134.2		956.868	4630.37			283.88	40369.3		284.568	9564			394.969	3556.11		398	2900
1199.08	294980		961.78	54013		956.768	4627.04			283.78	34452.6		284.468	8961			394.869	3582.36		398	2900
1198.08	294079		961.68	53707.2		956.668	4591.85			283.68	29136.5		284.368	8288			394.769	3649.92		398	2900
1197.08	297798		961.58	53354.5		956.568	4620.37			283.58	24531.8		284.268	7572			394.669	3606.36		398	2840
1196.08	298410		961.48	53465.4		956.468	4670.37			283.48	20234.5		284.168	6629			394.569	3698.49		398	2830
1195.08	295919		961.38	53289.2		956.368	4620.37			283.38	16781.4		284.068	5876			394.469	3677.83		397	2810
1194.08	297192		961.28	53104.3		956.268	4650			283.28	14501.5		283.968	4956			394.369	3597.43		397	2810
1193.08	298944		961.18	52822.6		956.168	4712.96			283.18	12776		283.868	4238			394.269	3616.41		397	2830
1192.08	298917		961.08	52606.1		956.068	4736.3			283.08	11333.1		283.768	3567			394.169	3533.78		397	2820
1191.08	297250		960.98	52807.8		955.968	4703.33			282.98	10215.9		283.668	3033			394.069	3611.39		397	2790
1190.08	298227		960.88	52484.8		955.868	4678.52			282.88	9390.43		283.568	2486			393.969	3583.47		397	2780
1189.08	298821		960.78	52431.1		955.768	4765.93			282.78	8877.37		283.468	2117			393.869	3548.86		397	2760
1188.08	299110		960.68	52485.4		955.668	4820.37			282.68	8563.69		283.368	1783			393.769	3654.94		397	2770
1187.08	299960		960.58	52200.8		955.568	4781.11			282.58	7769.5		283.268	1567			393.669	3668.34		397	2750
1186.08	299331		960.48	52205.5		955.468	4879.63			282.48	7480		283.168	1329			393.569	3670.02		397	2780
1185.08	301541		960.38	52363.4		955.368	4941.11			282.38	7266.45		283.068	1200			393.469	3694.58		396	2800
1184.08	302903		960.28	52287.7		955.268	5007.78			282.28	7173.95		282.968	1140			393.369	3580.68		396	2800
1183.08	306140		960.18	52389.5		955.168	5046.3			282.18	7043.33		282.868	1006			393.269	3587.38		396	2770
1182.08	302408		960.08	52392.3		955.068	5126.3			282.08	7012.71		282.768	953			393.169	3677.28		396	2780
1181.08	303427		959.98	52226.8		954.968	5183.7			281.98	6803.32		282.668	934			393.069	3651.03		396	2780
1180.08	305786		959.88	52266.4		954.868	5296.3			281.88	6661.25		282.568	885			392.969	3643.22		396	2760
1179.08	306418		959.78	52114		954.768	5327.78			281.78	6449.76		282.468	889			392.869	3649.36		396	2760
1178.08	306100		959.68	52032.8		954.668	5387.04			281.68	6376.15		282.368	879			392.769	3714.68		396	2820
1177.08	303663		959.58	51843.8		954.568	5476.3			281.58	6548.12		282.268	877			392.669	3616.97		396	2820
1176.08	303941		959.48	52075.1		954.468	5543.33			281.48	6180.74		282.168	823			392.569	3648.24		396	2780
1175.08	306744		959.38	51736.5		954.368	5499.26			281.38	6025.58		282.068	792			392.469	3552.76		395	2840
1174.08	305299		959.28	51689.1		954.268	5544.81			281.28	6263.29		281.968	805			392.369	3539.36		395	2810
1173.08	307092		959.18	51716.6		954.168	5548.15			281.18	6212.43		281.868	782			392.269	3568.96		395	2800
1172.08	307938		959.08	51500.1		954.068	5523.33			281.08	6044.71		281.768	800			392.169	3614.74		395	2760
1171.08	308989		958.98	51486.1		953.968	5505.93			280.98	6274.93		281.668	750			392.069	3592.41		395	2790
1170.08	309322		958.88	51336.4		953.868	5403.33			280.88	6177.93		281.568	759			391.969	3662.76		395	2780
1169.08	310489		958.78	51123.1		953.768	5355.19			280.78	6070.71		281.468	790			391.869	3629.82		395	2820
1168.08	310704		958.68	51058		953.668	5400.74			280.68	5867.43		281.368	761			391.769	3621.44		395	2770
1167.08	309727		958.58	50767.4		953.568	5294.44			280.58	5971.38		281.268	786			391.669	3674.48		395	2830
1166.08	311789		958.48	50720.4		953.468	5174.81			280.48	5909.53		281.168	743			391.569	3714.13		395	2790
1165.08	314889		958.38	50596.5		953.368	5102.96			280.38	5885.22		281.068	789			391.469	3623.67		394	2790
1164.08	311092		958.28	50221.8		953.268	5008.15			280.28	5919.68		280.968	759			391.369	3626.47		394	2800
1163.08	313164		958.18	50224.4		953.168	4902.22			280.18	5986.84		280.868	808			391.269	3685.09		394	2830
1162.08	314484		958.08	49922.5		953.068	4904.07			280.08	5989.36		280.768	735			391.169	3616.41		394	2800
1161.08	312107		957.98	49703		952.968	4834.44			279.98	6200.72		280.668	763			391.069	3593.52		394	2770
1160.08	312324		957.88	49695.2		952.868	4751.48			279.88	6081.66		280.568	739			390.969	3712.45		394	2810
1159.08	316027		957.78	49829		952.768	4724.81			279.78	5967.07		280.468	735			390.869	3740.37		394	2760
1158.08	315068		957.68	49845.7		952.668	4707.41			279.68	5897.6		280.368	750			390.769	3638.75		394	2770
1157.08	313794		957.58	49697.8		952.568	4646.67			279.58	5844.68		280.268	749			390.669	3537.13		394	2810
1156.08	313536		957.48	49622		952.468	4608.52			279.48	5790.76		280.168	753			390.569	3594.08		394	2820
1155.08	313573		957.38	49763.7		952.368	4603.7			279.38	5813.78		280.068	786			390.469	3609.72		393	2790
1154.08	318845		957.28	49637		952.268	4565.93			279.28	5764.56		279.968	765			390.369	3596.32		393	2780
1153.08	316591		957.18	49625.6		952.168	4561.11			279.18	5611.19		279.868	766			390.269	3669.46		393	2800
1152.08	319166		957.08	49832.2		952.068	4531.48			279.08	5897.51		279.768	718			390.169	3625.91		393	2810
1151.08	318768		956.98	49860.4		951.968	4487.04			278.98	5883.33		279.668	689			390.069	3608.04		393	2880
1150.08	320693		956.88	49782.3		951.868	4448.52			278.88	5900.7		279.568	716			389.969	3631.49		393	2840
1149.08	320148		956.78	49894.7		951.768	4398.89			278.78	5916.78		279.468	700			389.869	3634.84		393	2830
1148.08	321178		956.68	50001.6		951.668	4370.37			278.68	5859.81		279.368	762			389.769	3643.77		393	2770
1147.08	322121		956.58	50228.7		951.568	4380.74			278.58	5810.36		279.268	720			389.669	3654.38		393	2790
1146.08	323226		956.48	50371.4		951.468	4306.67			278.48	5888.83		279.168	745			389.569	3614.74		393	2810
1145.08	323497		956.38	50725		951.368	4217.78			278.38	6019.35		279.068	732			389.469	3629.26		392	2820
1144.08	323123		956.28	51003.7		951.268	4218.15			278.28	5828.43		278.968	750			389.369	3577.33		392	2820
1143.08	326082		956.18	51366.7		951.168	4124.07			278.18	5610.7		278.868	741			389.269	3623.12		392	2780
1142.08	325869		956.08	51773.6		951.068	4114.07			278.08	5609		278.768	733			389.169	3608.6		392	2790
1141.08	324440		955.98	52214.3		950.968	4113.33			277.98	5567.76		278.668	734			389.069	3627.58		392	2810
1140.08	325178		955.88	52513.7		950.868	4105.19			277.88	5750.5		278.568	748			388.969	3693.47		392	2860
1139.08	324009		955.78	53060.4		950.768	4100.37			277.78	5738.8		278.468	726			388.869	3675.04		392	2820
1138.08	326900		955.68	53844		950.668	4055.93			277.68	5744.57		278.368	748			388.769	3628.7		392	2790
1137.08	330826		955.58	54381.6		950.568	4027.41			277.58	5635.19		278.268	780			388.669	3579.01		392	2810
1136.08	327281		955.48	54769.9		950.468	3987.78			277.48	5512.3		278.168	729			388.569	3686.77		392	2810
1135.08	332184		955.38	55553.1		950.368	4074.07			277.38	5557		278.068	755			388.469	3734.78		391	2800
1134.08	328857		955.28	56053.3		950.268	4091.11			277.28	5606.86		277.968	725			388.369	3656.06		391	2810
1133.08	330454		955.18	57096		950.168	3996.67			277.18	5755.33		277.868	756			388.269	3684.53		391	2800
1132.08	328983		955.08	57768.3		950.068	4007.04			277.08	5793.67		277.768	800			388.169	3693.47		391	2800
1131.08	332268		954.98	58318.1		949.968	4008.15			276.98	5951.91		277.668	758			388.069	3695.7
1130.08	330024		954.88	58507.8		949.868	3966.3						277.568	775			387.969	3590.73
1129.08	333557		954.78	59033.9		949.768	3962.59						277.468	787			387.869	3741.49
1128.08	331939		954.68	59340.7		949.668	3994.82						277.368	779			387.769	3622.56
1127.08	332089		954.58	59493		949.568	3977.04						277.268	723			387.669	3591.29
1126.08	333456		954.48	59740		949.468	3967.78						277.168	767			387.569	3722.5
1125.08	335896		954.38	59554.5		949.368	3948.89						277.068	765			387.469	3659.97
1124.08	333646		954.28	59528.7		949.268	3964.44						276.968	781			387.369	3648.24
1123.08	335913		954.18	59192.9		949.168	3979.26						276.868	749			387.269	3611.39
1122.08	339065		954.08	58636.2		949.068	3932.59						276.768	779			387.169	3673.37
1121.08	339690		953.98	58495.9		948.968	3938.15						276.668	728
1120.08	339692		953.88	58608.3		948.868	3935.56						276.568	711
1119.08	339833		953.78	58114.3		948.768	3982.96						276.468	722
1118.08	340170		953.68	58195.2		948.668	3926.67						276.368	726
1117.08	336575		953.58	58054.7		948.568	3965.93						276.268	756
1116.08	339254		953.48	57880.1		948.468	3917.78						276.168	726
1115.08	339298		953.38	58106.4		948.368	3908.15						276.068	764
1114.08	339970		953.28	57951.6		948.268	3907.04						275.968	755
1113.08	340865		953.18	57840.5		948.168	3910.37						275.868	742
1112.08	341837		953.08	58222.4		948.068	3911.85						275.768	748
1111.08	343659		952.98	58373.1		947.968	3928.52						275.668	748
1110.08	342417		952.88	58181.8		947.868	3862.22
1109.08	344536		952.78	58036		947.768	3845.56
1108.08	345723		952.68	57802.7		947.668	3895.18
1107.08	346198		952.58	57487.3		947.568	3907.41
1106.08	347471		952.48	57137.6		947.468	3838.89
1105.08	345324		952.38	56541.4		947.368	3844.07
1104.08	346871		952.28	55655.6		947.268	3908.15
1103.08	348536		952.18	55174.4		947.168	3934.07
1102.08	350622		952.08	54526		947.068	3925.56
1101.08	351912		951.98	53438.7		946.968	3939.63
1100.08	356402		951.88	52674.2		946.868	3927.41
1099.08	357741		951.78	51703.8		946.768	3999.63
1098.08	358546		951.68	50767.6		946.668	3944.07
1097.08	358571		951.58	50394.7		946.568	4016.3
1096.08	355169		951.48	49439.1		946.468	4009.63
1095.08	350718		951.38	48653.7		946.368	3965.93
1094.08	345604		951.28	48162.3		946.268	3940
1093.08	343950		951.18	47507.2		946.168	3956.3
1092.08	343796		951.08	46898		946.068	3989.26
1091.08	341250		950.98	46442		945.968	3977.78
1090.08	338655		950.88	46020.6		945.868	4126.3
1089.08	341976		950.78	45809.1		945.768	4154.07
1088.08	338151		950.68	45295.1		945.668	4147.04
1087.08	337327		950.58	44979.1		945.568	4275.93
1086.08	338222		950.48	44709.6		945.468	4256.3
1085.08	334375		950.38	44640.1		945.368	4275.93
1084.08	339058		950.28	44520.3		945.268	4400
1083.08	340110		950.18	44324.1		945.168	4399.26
1082.08	339786		950.08	44125.1		945.068	4502.96
1081.08	341278		949.98	44024.5		944.968	4543.7
1080.08	342674		949.88	43963.8		944.868	4586.3
1079.08	338973		949.78	43796.8		944.768	4692.22
1078.08	342168		949.68	43903.3		944.668	4780.74
1077.08	341839		949.58	43811.1		944.568	4837.41
1076.08	342902		949.48	43666.2		944.468	4905.56
1075.08	342873		949.38	43530		944.368	4905.93
1074.08	343266		949.28	43458.1		944.268	4914.81
1073.08	340886		949.18	43500.6		944.168	4923.7
1072.08	342841		949.08	43462.6		944.068	4999.26
1071.08	345677		948.98	43399.4		943.968	4920.74
1070.08	344204		948.88	43328.6		943.868	4949.63
1069.08	344832		948.78	43269.8		943.768	4941.48
1068.08	346100		948.68	43229.9		943.668	4971.11
1067.08	344459		948.58	43212.2		943.568	5004.07
1066.08	348632		948.48	43446.4		943.468	4947.41
1065.08	351629		948.38	43300.4		943.368	4905.56
1064.08	349177		948.28	43209.7		943.268	4877.78
1063.08	351927		948.18	43150.5		943.168	4915.93
1062.08	349874		948.08	43180		943.068	4881.85
1061.08	350978		947.98	43186.7		942.968	4850
1060.08	352635		947.88	43187.2		942.868	4837.41
1059.08	355630		947.78	43116.6		942.768	4896.3
1058.08	354726		947.68	43012.6		942.668	4937.41
1057.08	355990		947.58	42919.8		942.568	4845.93
1056.08	353112		947.48	42942.8		942.468	4874.81
1055.08	353759		947.38	43040.9		942.368	4816.3
1054.08	356733		947.28	42886.6		942.268	4797.04
1053.08	354502		947.18	42736.1		942.168	4815.19
1052.08	355219		947.08	42900.8		942.068	4734.07
1051.08	358107		946.98	42952.8		941.968	4701.48
1050.08	358740		946.88	43062.8		941.868	4749.26
1049.08	358338		946.78	43299.5		941.768	4774.44
1048.08	359533		946.68	43344.1		941.668	4775.56
1047.08	358005		946.58	43598.6		941.568	4718.15
1046.08	361505		946.48	43577.3		941.468	4779.26
1045.08	363885		946.38	44009.3		941.368	4761.85
1044.08	363535		946.28	44145.6		941.268	4740.37
1043.08	363213		946.18	44282.5		941.168	4669.26
1042.08	362244		946.08	44687.2		941.068	4716.67
1041.08	363351		945.98	45202.8		940.968	4697.78
1040.08	362198		945.88	45646.7		940.868	4710.37
1039.08	366616		945.78	45999		940.768	4754.07
1038.08	367599		945.68	46447.5		940.668	4713.7
1037.08	367334		945.58	46746.5		940.568	4715.19
1036.08	366089		945.48	47361.2		940.468	4706.3
1035.08	365101		945.38	48194.9		940.368	4730.74
1034.08	367670		945.28	48728.7		940.268	4815.19
1033.08	367994		945.18	48939.3		940.168	4759.63
1032.08	369924		945.08	49608.4		940.068	4809.26
1031.08	371224		944.98	49898.1		939.968	4772.59
1030.08	371779		944.88	50158.8		939.868	4785.93
1029.08	373637		944.78	50554.8		939.768	4776.3
1028.08	375238		944.68	50758.7		939.668	4732.59
1027.08	372365		944.58	51158.7		939.568	4818.15
1026.08	377910		944.48	51027.5		939.468	4845.93
1025.08	377299		944.38	51174		939.368	4812.22
1024.08	378823		944.28	51210.4		939.268	4817.41
1023.08	378218		944.18	51108.5		939.168	4791.85
1022.08	381493		944.08	51207.2		939.068	4787.04
1021.08	379316		943.98	50937.2		938.968	4867.78
1020.08	381756		943.88	51057.3		938.868	4797.41
1019.08	380221		943.78	51072.5		938.768	4727.04
1018.08	381348		943.68	51052.1		938.668	4716.67
1017.08	381817		943.58	50974.5		938.568	4578.15
1016.08	384361		943.48	50819.6		938.468	4588.52
1015.08	383606		943.38	50772.1		938.368	4622.96
1014.08	384989		943.28	50464.5		938.268	4518.89
1013.08	385153		943.18	50417.1		938.168	4445.93
1012.08	385647		943.08	50419.4		938.068	4444.07
1011.08	385734		942.98	50331.1		937.968	4426.3
1010.08	384942		942.88	50067.8		937.868	4408.52
1009.08	386268		942.78	49849.9		937.768	4312.22
1008.08	390682		942.68	49720.8		937.668	4286.3
1007.08	389752		942.58	49699.6		937.568	4258.89
1006.08	391080		942.48	49397.3		937.468	4240.74
1005.08	396815		942.38	49405.4		937.368	4325.19
1004.08	401395		942.28	49362.2		937.268	4268.52
1003.08	400352		942.18	49280.7		937.168	4283.33
1002.08	403973		942.08	49295.8		937.068	4296.3
1001.08	406000		941.98	49161.9		936.968	4278.89
1000.08	405225		941.88	49200.3		936.868	4304.44
999.08	402882		941.78	49121.3		936.768	4321.85
998.08	403207		941.68	49167.8		936.668	4387.04
997.08	403083		941.58	49105.5		936.568	4324.81
996.08	400572		941.48	49164.9		936.468	4331.11
995.08	398378		941.38	49320.2		936.368	4410
994.08	397508		941.28	49327.7		936.268	4453.7
993.08	394291		941.18	49521		936.168	4628.15
992.08	393085		941.08	49364.3		936.068	4656.3
991.08	391976		940.98	49334.7		935.968	4679.63
990.08	388887		940.88	49483.4		935.868	4844.07
989.08	390331		940.78	49804.3		935.768	4882.59
988.08	391151		940.68	49655.8		935.668	4993.7
987.08	393815		940.58	49739.4		935.568	5109.26
986.08	389927		940.48	49679.1		935.468	5300.74
985.08	394146		940.38	49862.9		935.368	5443.33
984.08	395269		940.28	49826.2		935.268	5629.26
983.08	400291		940.18	50142.5		935.168	5812.22
982.08	409230		940.08	50189.2		935.068	6042.59
981.08	417640		939.98	50025		934.968	6178.15
980.08	419219		939.88	49900.8		934.868	6261.85
979.08	428419		939.78	49797.8		934.768	6472.22
978.08	434764		939.68	49743.6		934.668	6559.26
977.08	438429		939.58	49719.5		934.568	6711.11
976.08	432134		939.48	49661.5		934.468	6760.37
975.08	426876		939.38	49516.7		934.368	6817.41
974.08	420604		939.28	49300.7		934.268	6801.85
973.08	411183		939.18	49030.5		934.168	6691.48
972.08	406265		939.08	48780.1		934.068	6512.22
971.08	397307		938.98	48490.9		933.968	6426.67
970.08	388080		938.88	47940.5		933.868	6251.11
969.08	377000		938.78	47577.4		933.768	6095.56
968.08	370333		938.68	47135.5		933.668	5812.96
967.08	361544		938.58	46852.9		933.568	5630.37
966.08	359070		938.48	46329.4		933.468	5446.67
965.08	362129		938.38	46093.6		933.368	5273.33
964.08	365258		938.28	45796.2		933.268	5081.11
963.08	362071		938.18	45214.6		933.168	5001.85
962.08	355600		938.08	45070.2		933.068	4984.81
961.08	353002		937.98	44970.8		932.968	4911.11
960.08	353002		937.88	44591.5		932.868	4771.48
959.08	351802		937.78	44230.1		932.768	4705.93
958.08	349129		937.68	44238.5		932.668	4648.15
957.08	355358		937.58	44164.6		932.568	4595.19
956.08	370194		937.48	44149.6		932.468	4517.78
955.08	394611		937.38	44348.7		932.368	4505.19
954.08	441703		937.28	44153		932.268	4421.11
953.08	465084		937.18	44296.6		932.168	4301.48
952.08	409506		937.08	44559.5		932.068	4231.48
951.08	346145		936.98	45070.9		931.968	4150
950.08	322712		936.88	45123.5		931.868	4086.3
949.08	316089		936.78	45354.1		931.768	3975.93
948.08	313425		936.68	45801.1		931.668	3857.78
947.08	311597		936.58	46168.6		931.568	3722.59
946.08	315470		936.48	46819.8		931.468	3640.37
945.08	321004		936.38	47573.7		931.368	3660
944.08	322847		936.28	48436.3		931.268	3661.48
943.08	317956		936.18	49403.9		931.168	3556.67
942.08	313263		936.08	50492.4		931.068	3484.07
941.08	315381		935.98	51626.6		930.968	3436.3
940.08	315379		935.88	53058		930.868	3408.15
939.08	308062		935.78	54830.9		930.768	3398.52
938.08	301877		935.68	56152.9		930.668	3428.15
937.08	313404		935.58	57827.4		930.568	3440
936.08	346020		935.48	59916.2		930.468	3424.44
935.08	421998		935.38	61930		930.368	3334.44
934.08	545837		935.28	63755.5		930.268	3327.41
933.08	574338		935.18	65156.3		930.168	3320
932.08	429287		935.08	66668.8		930.068	3316.3
931.08	307851		934.98	68074.2		929.968	3281.11
930.08	269827		934.88	69138.2		929.868	3267.41
929.08	260523		934.78	69954.7		929.768	3317.04
928.08	255628		934.68	70058.6		929.668	3324.07
927.08	252692		934.58	70213.3		929.568	3248.52
926.08	249798		934.48	70034.5		929.468	3256.3
925.08	248662		934.38	69581.6		929.368	3305.18
924.08	247593		934.28	69074.9		929.268	3272.96
923.08	250355		934.18	68279.5		929.168	3264.07
922.08	251324		934.08	67537.3		929.068	3280.37
921.08	248808		933.98	67012		928.968	3321.85
920.08	248231		933.88	66622.2		928.868	3260.74
919.08	248886		933.78	66087.6		928.768	3270.37
918.08	247053		933.68	66251.6		928.668	3273.33
917.08	250098		933.58	66646.7		928.568	3318.89
916.08	252345		933.48	66793.7		928.468	3341.48
915.08	250942		933.38	66927.5		928.368	3259.26
914.08	250796		933.28	67411.3		928.268	3229.63
913.08	251619		933.18	67593.4		928.168	3293.33
912.08	249969		933.08	67828.2		928.068	3300
911.08	251702		932.98	67539.3		927.968	3302.96
910.08	253828		932.88	67183.3		927.868	3262.96
909.08	253962		932.78	66717.8		927.768	3256.67
908.08	252626		932.68	65439.5		927.668	3250.74
907.08	256541		932.58	64418.5		927.568	3271.11
906.08	252842		932.48	62775.3		927.468	3264.82
905.08	250776		932.38	61053.3		927.368	3240
904.08	255814		932.28	59134.3		927.268	3265.56
903.08	256673		932.18	57273.9		927.168	3296.3
902.08	253399		932.08	55167.4		927.068	3247.41
901.08	254162		931.98	52975.2		926.968	3336.67
900.08	257348		931.88	50878.2		926.868	3323.33
899.08	258704		931.78	49300.9		926.768	3245.93
898.08	257799		931.68	47848.3		926.668	3265.93
897.08	257437		931.58	46068.2		926.568	3297.78
896.08	255662		931.48	44710.5		926.468	3282.96
895.08	256277		931.38	43505.9		926.368	3242.96
894.08	257674		931.28	42346.4		926.268	3250
893.08	257843		931.18	41527.3		926.168	3282.59
892.08	256540		931.08	40856.5		926.068	3237.78
891.08	255515		930.98	40087.7		925.968	3253.7
890.08	256676		930.88	39645.5		925.868	3271.85
889.08	257509		930.78	38992.4		925.768	3219.63
888.08	258755		930.68	38584.9		925.668	3243.7
887.08	260806		930.58	38383.6		925.568	3245.18
886.08	258780		930.48	38164.3		925.468	3214.44
885.08	260791		930.38	37824.3		925.368	3220
884.08	261442		930.28	37871.2		925.268	3230.74
883.08	262610		930.18	37476.6		925.168	3256.3
882.08	262064		930.08	37259.6		925.068	3253.33
881.08	262811		929.98	37323.2		924.968	3251.11
880.08	262455		929.88	37267.6		924.868	3271.11
879.08	262414		929.78	36994.1		924.768	3252.59
878.08	266975		929.68	36938.5		924.668	3267.41
877.08	264302		929.58	37131.1		924.568	3284.07
876.08	263913		929.48	37338.6		924.468	3252.22
875.08	263464		929.38	36979.4		924.368	3267.04
874.08	267151		929.28	36765.6		924.268	3269.26
873.08	266285		929.18	36771.1		924.168	3323.33
872.08	267636		929.08	36733.8		924.068	3266.3
871.08	264915		928.98	36654.5		923.968	3278.15
870.08	262637		928.88	36533.5		923.868	3314.82
869.08	268439		928.78	36529.1		923.768	3237.78
868.08	268648		928.68	36684.7		923.668	3270
867.08	267808		928.58	36782.4		923.568	3252.59
866.08	268859		928.48	36702.3		923.468	3250.37
865.08	268706		928.38	36513.4		923.368	3204.82
864.08	269910		928.28	36597.1		923.268	3261.48
863.08	272693		928.18	36695.9		923.168	3310
862.08	271102		928.08	36620.5		923.068	3232.59
861.08	271937		927.98	36504		922.968	3293.7
860.08	270757		927.88	36657.1		922.868	3241.85
859.08	271944		927.78	36458.8		922.768	3205.56
858.08	272855		927.68	36551.3		922.668	3257.04
857.08	270828		927.58	36662.8
856.08	272582		927.48	36795
855.08	274679		927.38	36599.9
854.08	272420		927.28	36512.2
853.08	273248		927.18	36383.5
852.08	273547		927.08	36378.7
851.08	274429		926.98	36538.9
850.08	273119		926.88	36542.7
849.08	275280		926.78	36440.8
848.08	275304		926.68	36417.1
847.08	278845		926.58	36572.9
846.08	276681		926.48	36521.9
845.08	278656		926.38	36371.5
844.08	278134		926.28	36494.9
843.08	279612		926.18	36475.2
842.08	280316		926.08	36623.7
841.08	278271		925.98	36701.2
840.08	282851		925.88	36514.9
839.08	279563		925.78	36435.7
838.08	282480		925.68	36480.2
837.08	280097		925.58	36385.7
836.08	280487		925.48	36464.9
835.08	280574		925.38	36408.8
834.08	279377		925.28	36328.3
833.08	281185		925.18	36368.2
832.08	280822		925.08	36465.4
831.08	282603		924.98	36382.7
830.08	281527		924.88	36500.8
829.08	284620		924.78	36295.2
828.08	285073		924.68	36333.9
827.08	286719		924.58	36531
826.08	284803		924.48	36459.2
825.08	284752		924.38	36280.6
824.08	285969		924.28	36422
823.08	285604		924.18	36372.2
822.08	285410		924.08	36297.5
821.08	288046		923.98	36409.5
820.08	288826		923.88	36580.3
819.08	288671		923.78	36599.3
818.08	290858		923.68	36403.2
817.08	291234		923.58	36609.5
816.08	288512		923.48	36572.2
815.08	292344		923.38	36254.7
814.08	293912		923.28	36385.5
813.08	293313		923.18	36338.8
812.08	292678		923.08	36375.8
811.08	289347		922.98	36292.2
810.08	291084		922.88	36295.4
809.08	292505		922.78	36372.6
808.08	291720		922.68	36371
807.08	293070		922.58	36456.9
806.08	296374		922.48	36510.3
805.08	291817		922.38	36321.8
804.08	291192		922.28	36448.4
803.08	294071		922.18	36518
802.08	295348		922.08	36428.6
801.08	297630		921.98	36353.3
800.08	297844		921.88	36344.5
799.08	296508		921.78	36410.6
798.08	299193		921.68	36511.9
797.08	298410		921.58	36548.7
796.08	300073		921.48	36255.3
795.08	298776		921.38	36217.9
794.08	300184		921.28	36472.2
793.08	299212		921.18	36486.9
792.08	301455		921.08	36489
791.08	300416		920.98	36537.7
790.08	301311
789.08	304557
788.08	302756
787.08	302659
786.08	303258
785.08	303607
784.08	305400
783.08	305840
782.08	306364
781.08	305798
780.08	303392
779.08	307055
778.08	305811
777.08	309357
776.08	307691
775.08	310204
774.08	311538
773.08	311407
772.08	311837
771.08	310450
770.08	309784
769.08	310501
768.08	309979
767.08	310574
766.08	309122
765.08	313109
764.08	315507
763.08	314424
762.08	316659
761.08	317199
760.08	315307
759.08	315145
758.08	313684
757.08	312852
756.08	314792
755.08	312869
754.08	314051
753.08	314511
752.08	311710
751.08	313952
750.08	315493
749.08	315053
748.08	315255
747.08	314728
746.08	317072
745.08	319121
744.08	316546
743.08	317971
742.08	321684
741.08	316304
740.08	320074
739.08	318162
738.08	320983
737.08	319783
736.08	318679
735.08	320401
734.08	317612
733.08	321404
732.08	322139
731.08	322737
730.08	321968
729.08	325669
728.08	325993
727.08	328602
726.08	330022
725.08	332243
724.08	332041
723.08	333327
722.08	331759
721.08	329670
720.08	330104
719.08	328063
718.08	330143
717.08	328857
716.08	327225
715.08	324841
714.08	317297
713.08	314383
712.08	307878
711.08	304569
710.08	303774
709.08	304465
708.08	303780
707.08	303416
706.08	302189
705.08	304003
704.08	298941
703.08	299497
702.08	297056
701.08	301255
700.08	300283
699.08	296988
698.08	297396
697.08	297175
696.08	297153
695.08	297852
694.08	298545
693.08	297485
692.08	296646
691.08	295255
690.08	294921
689.08	291908
688.08	296550
687.08	293264
686.08	295640
685.08	296726
684.08	295921
683.08	294082
682.08	294660
681.08	295753
680.08	298029
679.08	297870
678.08	298436
677.08	294994
676.08	299254
675.08	300734
674.08	299771
673.08	298613
672.08	300041
671.08	299504
670.08	300880
669.08	298575
668.08	297842
667.08	302267
666.08	302694
665.08	300705
664.08	300644
663.08	304774
662.08	302745
661.08	307215
660.08	306772
659.08	307337
658.08	307039
657.08	307340
656.08	310212
655.08	316490
654.08	327040
653.08	332600
652.08	336730
651.08	329142
650.08	321789
649.08	311235
648.08	306884
647.08	306757
646.08	307424
645.08	309726
644.08	309604
643.08	304700
642.08	298683
641.08	294161
640.08	286209
639.08	281707
638.08	280086
637.08	277571
636.08	277112
635.08	277533
634.08	278569
633.08	281003
632.08	280725
631.08	276075
630.08	272739
629.08	271374
628.08	268859
627.08	267777
626.08	266259
625.08	266247
624.08	266238
623.08	264273
622.08	260203
621.08	259131
620.08	261185
619.08	261587
618.08	258701
617.08	259317
616.08	262965
615.08	259935
614.08	258864
613.08	259893
612.08	261793
611.08	263317
610.08	263441
609.08	263832
608.08	260225
607.08	262575
606.08	264286
605.08	266845
604.08	266033
603.08	266872
602.08	268726
601.08	269016
600.08	271284
599.08	270964
598.08	271284
597.08	270369
596.08	271541
595.08	271061
594.08	269717
593.08	269220
592.08	270910
591.08	268239
590.08	268373
589.08	267106
588.08	268334
587.08	270572
586.08	267667
585.08	268666
584.08	272548
583.08	274867
582.08	276926
581.08	279107
580.08	281894
579.08	287982
578.08	289371
577.08	294702
576.08	299569
575.08	308847
574.08	328371
573.08	353257
572.08	351615
571.08	338113
570.08	314990
569.08	293151
568.08	269641
567.08	249723
566.08	241357
565.08	233958
564.08	231937
563.08	231298
562.08	229173
561.08	224606
560.08	228074
559.08	227761
558.08	231773
557.08	234502
556.08	230989
555.08	231287
554.08	233897
553.08	238047
552.08	233728
551.08	223440
550.08	211840
549.08	202515
548.08	194921
547.08	188555
546.08	179821
545.08	169741
544.08	162986
543.08	158217
542.08	155519
541.08	158442
540.08	158090
539.08	157232
538.08	156316
537.08	155449
536.08	161216
535.08	211157
534.08	348883
533.08	557397
532.08	641872
531.08	423662
530.08	204480
529.08	132239
528.08	117013
527.08	114341
526.08	110125
525.08	108665
524.08	107638
523.08	105390
522.08	106552
521.08	106414
520.08	104783
519.08	105318
518.08	105569
517.08	105681
516.08	105550
515.08	105247
514.08	104240
513.08	104398
512.08	105185
511.08	104413
510.08	104987
509.08	105986
508.08	105613
507.08	106625
506.08	107087
505.08	106198
504.08	106830
503.08	104974
502.08	107834
501.08	107548
500.08	106004
499.08	106698
498.08	108432
497.08	109269
496.08	108540
495.08	108123
494.08	107483
493.08	108711
492.08	107710
491.08	108203
490.08	107156
489.08	108630
488.08	108834
487.08	108402
486.08	108404
485.08	109556
484.08	109404
483.08	109820
482.08	109257
481.08	110466
480.08	108659
479.08	110107
478.08	109006
477.08	111460
476.08	111313
475.08	111539
474.08	110389
473.08	110343
472.08	112119
471.08	111077
470.08	110539
469.08	112227
468.08	111755
467.08	110580
466.08	113807
465.08	110951
464.08	112794
463.08	112118
462.08	112328
461.08	112145
460.08	113450
459.08	112069
458.08	113519
457.08	113218
456.08	115357
455.08	114551
454.08	115714
453.08	113388
452.08	114683
451.08	114668
450.08	114162
449.08	115624
448.08	116009
447.08	115231
446.08	114874
445.08	115331
444.08	114542
443.08	116026
442.08	115687
441.08	116090
440.08	118359
439.08	116730
438.08	117099
437.08	115928
436.08	116359
435.08	118633
434.08	117406
433.08	117210
432.08	117973
431.08	117714
430.08	119054
429.08	119398
428.08	119362
427.08	120620
426.08	119802
425.08	120667
424.08	120321
423.08	121749
422.08	120315
421.08	121069
420.08	120804
419.08	120221
418.08	119593
417.08	118773
416.08	120517
415.08	120480
414.08	118751
413.08	118463
412.08	118181
411.08	118941
410.08	120761
409.08	120491
408.08	120110
407.08	121599
406.08	121601
405.08	119510
404.08	121062
403.08	128599
402.08	139271
401.08	149922
400.08	159276
399.08	146802
398.08	129052
397.08	118517
396.08	117630
395.08	118813
394.08	118291
393.08	118467
392.08	119828
391.08	117494
390.08	116714
389.08	117651
388.08	118946
387.08	118298
386.08	121008
385.08	120584
384.08	120211
383.08	120690
382.08	122559
381.08	122412
380.08	122672
379.08	120778
378.08	120828
377.08	123478
376.08	121208
375.08	120126
374.08	120305
373.08	121256
372.08	122307
371.08	123981
370.08	123603
369.08	122309
368.08	122776
367.08	124443
366.08	123818
365.08	126208
364.08	126492
363.08	126612
362.08	125159
361.08	125252
360.08	125277
359.08	125795
358.08	125018
357.08	128364
356.08	127159
355.08	127999
354.08	127235
353.08	127660
352.08	129279
351.08	129133
350.08	129315
349.08	129022
348.08	131157
347.08	130348
346.08	130692
345.08	130406
344.08	133078
343.08	129787
342.08	131835
341.08	133428
340.08	132085
339.08	132862
338.08	131076
337.08	133606
336.08	133227
335.08	133946
334.08	133150
333.08	132811
332.08	133181
331.08	133943
330.08	135129
329.08	134118
328.08	134550
327.08	134769
326.08	136561
325.08	136303
324.08	137005
323.08	138064
322.08	138589
321.08	138729
320.08	139444
319.08	139464
318.08	142502
317.08	141345
316.08	140706
315.08	143541
314.08	143632
313.08	145153
312.08	144467
311.08	145718
310.08	142479
309.08	141642
308.08	142195
307.08	138862
306.08	134825
305.08	131249
304.08	129164
303.08	122518
302.08	119276
301.08	115584
300.08	111883
299.08	108956
298.08	105489
297.08	102782
296.08	101343
295.08	102831
294.08	103685
293.08	108524
292.08	115547
291.08	124990
290.08	161156
289.08	215798
288.08	223844
287.08	284859
286.08	466546
285.08	528581
284.08	285578
283.08	106754
282.08	66389.3
281.08	56773.6
280.08	53993.9
279.08	51042.8
278.08	49880
277.08	48493.3
276.08	47378.8
275.08	48020.1
274.08	48058.6
273.08	46075.7
272.08	47635.3
271.08	48699
270.08	48944.4
269.08	48089.2
268.08	47002.6
267.08	47975.8
266.08	47179.3
265.08	48614.6
264.08	47107.8
263.08	47170.5
262.08	47131.8
261.08	47608.7
260.08	48664.6
259.08	47106.3
258.08	47524.4
257.08	49360.5
256.08	46673.2
255.08	48308.6
254.08	48026.6
253.08	47676
252.08	48148.1
251.08	48852.2
250.08	48986.2
249.08	48198.8
248.08	47342.4
247.08	47921.6
246.08	49061.5
245.08	49133
244.08	48071.3
243.08	48765.8
242.08	47782.5
241.08	47921.7
240.08	49613.9
239.08	49768.8
238.08	48494.6
237.08	48457.3
236.08	48910.9
235.08	48769.3
234.08	48999.8
233.08	49809.7
232.08	50436.9
231.08	49637.1
230.08	49841.4
229.08	49992.3
228.08	50474.8
227.08	50272.7
226.08	50750.6
225.08	50167.2
224.08	50253.9
223.08	49370.9
222.08	50084.3
221.08	48186.5
220.08	49161.1
219.08	49039.1
218.08	50524.5
217.08	49641.4
216.08	49618.8
215.08	49182.6
214.08	49566.2
213.08	49945.4
212.08	50097.4
211.08	49697.7
210.08	48400.6
209.08	49961.7
208.08	49709.1
207.08	49166.2
206.08	49698.2
205.08	50195.7
204.08	50090
203.08	48844.1
202.08	50323
201.08	51503.7
200.08	51711.6
199.08	52851.4
198.08	51343.8
197.08	50912
196.08	51135.7
195.08	51255.2
194.08	51361.2
193.08	51216.3
192.08	50314.3
191.08	51090.3
190.08	50772.6
189.08	49600
188.08	50734.8
187.08	50844.6
186.08	51316.3
185.08	49805.3
184.08	52088.5
183.08	51094.2
182.08	50447.2
181.08	50810.6
180.08	51092.7
179.08	51104.8
178.08	52230.3
177.08	51858
176.08	52042.2
175.08	51468.1
174.08	52332.5
173.08	51293.5
172.08	52843.7
171.08	52398.4
170.08	52340.9
169.08	53182.6
168.08	52051
167.08	51557
166.08	52106.4
165.08	52975.7
164.08	53559.9
163.08	54684.1
162.08	53410.1
161.08	53040
160.08	51529.7
159.08	53490
158.08	54415.5
157.08	53228.6
156.08	53836.6
155.08	54031.9
154.08	55014.4
153.08	55180.8
152.08	53933.2
151.08	54907.4
150.08	54441.2
149.08	54861.4
148.08	53754
147.08	54129.7
146.08	53986.8
145.08	52779.6
144.08	54473.8
143.08	53668.3
142.08	53332.1
141.08	53229.9
140.08	53626.3
139.08	51913.4
138.08	53045.6
137.08	52293.8
136.08	53396.3
135.08	53798.2
134.08	53768.4
133.08	54963.2
132.08	55015.3
131.08	56079.5
130.08	55813.5
129.08	55826.7
128.08	56692.3
127.08	57503.5
126.08	61864
125.08	69902.6
124.08	75365.4
123.08	75536.3
122.08	69394.4
121.08	59758.9
120.08	53427.7
119.08	50357.7
118.08	47783.3
117.08	48161.9
116.08	47877
115.08	46318.1
114.08	45736.4
113.08	46087.2
112.08	47119.9
111.08	47299
110.08	46578.9
109.08	47299.7
108.08	48346.4
107.08	48933.9
106.08	47800.7
105.08	48196.1
104.08	48010.5
103.08	48876
102.08	49955.5
101.08	50899
100.08	48943.8
99.08	48139.3
98.08	47637.2
97.08	46543.7
96.08	47554.2
95.08	47276.5
94.08	46001.2
93.08	46145.6
92.08	43741.6
91.08	41765.6
90.08	40739.5
89.08	40049.3
88.08	40883.1
87.08	42026.6
86.08	43577.8
85.08	44574.7
84.08	45187.1
83.08	46425.8
82.08	50840.8
81.08	57681.3
80.08	69296.1
79.08	84539.5
78.08	92758.6
77.08	98323.1
76.08	95654.8
75.08	77692.2
74.08	53533.1
73.08	38677.3
72.08	29824.8
71.08	26215.8
70.08	24605.9
69.08	23447.9
68.08	22701.4
67.08	21417.5
66.08	20430.5
65.08	20588.5
64.08	20908.1
63.08	20617.2
62.08	20434.4
61.08	20587.3
60.08	20737.8
59.08	20349.5
58.08	21045
57.08	21392
56.08	21173
55.08	21143.2
54.08	21110
53.08	20840.1
52.08	21753.3
51.08	21125.9
50.08	21488.3
49.08	22149.2
48.08	20964.5
47.08	20744.4
46.08	21127.4
45.08	20312.8
44.08	19812.3
43.08	19818.1
42.08	20158.4
41.08	19636.6
40.08	19648.5
39.08	18552
38.08	19318.6
37.08	19874.2
36.08	19175.9
35.08	19826
34.08	20321.3
33.08	21645.6
32.08	21694.5
31.08	22137.7
30.08	24551.8
29.08	26282.9
28.08	29139
27.08	31124.9
26.08	31031.4
25.08	28839.7
24.08	25988.3
23.08	22129.6
22.08	19270.7
21.08	18170
20.08	17490.5
19.08	18813.5
18.08	17770.4
17.08	17928.1
16.08	17970.1
15.08	18967.1
14.08	19273.3
13.08	18931.8
12.08	19782.8
11.08	20382.7
10.08	19553.2
9.08	17099.2
8.08	14970.9
7.08	18625.7
6.08	24939.5
5.08	35522.7
4.08	40595.8
3.08	31475.8
2.08	14848.3
1.08	5042.95
0.08	1578.63
-0.92	840.604
-1.92	788.225
-2.92	478.809
-3.92	310.521
-4.92	296.983
-5.92	265.972
-6.92	224.483
-7.92	150.989
-8.92	175.537

## Sheet: SI Figure 16
	erect MIL-100 (Fe) nanoarray	collasped MIL-100 (Fe)nanoarray
Temp.(℃)	Conv.(%)	Conv.(%)
130	8.46	0.5
140	16.65	2.05
150	32.55	3.58
160	55.95	7.42
170	66.51	11.36
180	76.05	17.5
190	81.06	38.33
200	93.96	70.62
210	100	89.47
220	100	98.17
230	100	98.32

## Sheet: SI Figure 17
Temp.(℃)	Conv.(%)
130	20.41
140	66.26
150	70.39
160	72.77
170	71.4
180	63.19
190	54.59
200	41.28
210	6.62
220	0
230	0

## Sheet: SI Figure 19
Figure 19d															Figure 19e
MPAV2-doped MIL-100 (Fe) nanoarray (16 µL)			soft nanobrush loaded with MPAV2			pristine MPAV2			soft nanobrush			MIL-100 (Fe) nanoarray (16 µL)
																	Sel.(%)
Wavenumber (cm-1)	Transmittance (%)		Wavenumber (cm-1)	Transmittance (%)		Wavenumber (cm-1)	Transmittance (%)		Wavenumber (cm-1)	Transmittance (%)		Wavenumber (cm-1)	Transmittance (%)			Temp.(℃)	FA	DME	MF	CO2
701.991	52.2879		701.991	44.5429		551.542	14.6219		701.991	66.9428		701.991	78.191			130	77.69	0	22.31	0
705.849	52.1363		705.849	44.4201		553.47	14.4658		705.849	67.1948		705.849	71.8201			140	87.04	0	12.96	0
709.706	51.999		709.706	44.2803		555.398	14.3137		709.706	67.5506		709.706	66.5314			150	89.86	0	10.14	0
713.563	51.8661		713.563	44.1135		557.327	14.3978		713.563	67.7885		713.563	65.254			160	91.56	0	8.44	0
717.42	51.7194		717.42	43.913		559.255	14.437		717.42	67.7858		717.42	68.7889			170	92.75	0	7.25	0
721.277	51.5395		721.277	43.6771		561.184	14.4773		721.277	67.5853		721.277	75.2146			180	84.2	0	11.68	4.12
725.134	51.3087		725.134	43.401		563.112	14.2825		725.134	67.2994		725.134	80.8316			190	54.6	0	16.54	28.86
728.991	51.0126		728.991	43.0801		565.041	14.0804		728.991	66.866		728.991	83.8574			200	42.55	0	8.05	49.4
732.848	50.6579		732.848	42.7196		566.969	13.9431		732.848	65.1737		732.848	85.1695			210	18.98	0	6.33	74.68
736.705	50.2502		736.705	42.3305		568.898	14.0319		736.705	60.2153		736.705	85.5888			220	0	0	0	100
740.562	49.8014		740.562	41.9395		570.826	14.1051		740.562	52.1082		740.562	85.369			230	0	0	0	100
744.42	49.338		744.42	41.5849		572.755	14.0998		744.42	43.9455		744.42	84.5087
748.277	48.8859		748.277	41.2981		574.683	14.0276		748.277	39.3697		748.277	82.7004
752.134	48.4618		752.134	41.0894		576.612	13.9472		752.134	40.0352		752.134	79.6252
755.991	48.082		755.991	40.954		578.54	13.9034		755.991	43.9656		755.991	76.1033
759.848	47.7515		759.848	40.8808		580.468	13.8829		759.848	46.9691		759.848	73.7724
763.705	47.4759		763.705	40.8697		582.397	13.8601		763.705	47.2408		763.705	73.8188
767.562	47.2596		767.562	40.9198		584.325	13.7848		767.562	46.3468		767.562	76.2636
771.419	47.1088		771.419	41.0238		586.254	13.659		771.419	46.2552		771.419	79.8756
775.276	47.0139		775.276	41.1625		588.182	13.6076		775.276	47.3746		775.276	82.9073
779.133	46.9575		779.133	41.314		590.111	13.4967		779.133	48.5556		779.133	84.6827
782.99	46.9282		782.99	41.4714		592.039	13.4956		782.99	48.1278		782.99	85.5547
786.848	46.9437		786.848	41.6609		593.968	13.4533		786.848	45.5566		786.848	85.9652
790.705	47.0468		790.705	41.9254		595.896	13.4787		790.705	42.2975		790.705	86.1886
794.562	47.3112		794.562	42.3228		597.825	13.4732		794.562	40.7035		794.562	86.4207
798.419	47.7961		798.419	42.9036		599.753	13.5065		798.419	42.1241		798.419	86.77
802.276	48.534		802.276	43.6991		601.682	13.5821		802.276	45.8884		802.276	87.2634
806.133	49.5227		806.133	44.7279		603.61	13.6674		806.133	49.8959		806.133	87.8199
809.99	50.7377		809.99	45.9898		605.539	13.749		809.99	52.3318		809.99	88.3291
813.847	52.1193		813.847	47.4251		607.467	13.7907		813.847	53.1546		813.847	88.7512
817.704	53.5551		817.704	48.8774		609.395	13.8026		817.704	53.8674		817.704	89.1278
821.562	54.8617		821.562	50.1102		611.324	13.8013		821.562	55.7756		821.562	89.4944
825.419	55.8526		825.419	50.9035		613.252	13.8288		825.419	58.8924		825.419	89.8721
829.276	56.4103		829.276	51.1402		615.181	13.9197		829.276	62.4181		829.276	90.2404
833.133	56.531		833.133	50.8584		617.109	13.9557		833.133	65.5556		833.133	90.5743
836.99	56.3045		836.99	50.2237		619.038	14.0022		836.99	67.9382		836.99	90.8642
840.847	55.8567		840.847	49.4256		620.966	13.986		840.847	69.6062		840.847	91.0994
844.704	55.2891		844.704	48.6176		622.895	14.027		844.704	70.7209		844.704	91.2685
848.561	54.6919		848.561	47.9162		624.823	14.0482		848.561	71.3781		848.561	91.3899
852.418	54.1529		852.418	47.393		626.752	14.1026		852.418	71.5596		852.418	91.4774
856.275	53.7583		856.275	47.0941		628.68	14.121		856.275	71.3078		856.275	91.5359
860.132	53.5787		860.132	47.0449		630.609	14.1318		860.132	70.9575		860.132	91.5913
863.99	53.6518		863.99	47.241		632.537	14.154		863.99	70.9792		863.99	91.6809
867.847	53.97		867.847	47.6444		634.466	14.1804		867.847	71.5654		867.847	91.8038
871.704	54.5006		871.704	48.2028		636.394	14.2216		871.704	72.4345		871.704	91.9278
875.561	55.1911		875.561	48.8578		638.322	14.264		875.561	73.0042		875.561	92.028
879.418	55.9886		879.418	49.5375		640.251	14.2827		879.418	72.826		879.418	92.0863
883.275	56.8291		883.275	50.1517		642.179	14.3104		883.275	71.9501		883.275	92.1117
887.132	57.6464		887.132	50.6293		644.108	14.3033		887.132	70.8888		887.132	92.127
890.989	58.3756		890.989	50.9361		646.036	14.332		890.989	70.135		890.989	92.1492
894.846	58.9623		894.846	51.0802		647.965	14.329		894.846	69.9307		894.846	92.1777
898.703	59.3644		898.703	51.0991		649.893	14.3806		898.703	70.4013		898.703	92.2301
902.561	59.5516		902.561	51.0109		651.822	14.3699		902.561	71.4229		902.561	92.3063
906.418	59.4916		906.418	50.7877		653.75	14.3777		906.418	72.6363		906.418	92.3872
910.275	59.1621		910.275	50.3792		655.679	14.3561		910.275	73.7567		910.275	92.4439
914.132	58.5414		914.132	49.7437		657.607	14.3576		914.132	74.5685		914.132	92.4513
917.989	57.6317		917.989	48.8791		659.536	14.3485		917.989	74.9945		917.989	92.3629
921.846	56.4769		921.846	47.8555		661.464	14.2829		921.846	75.22		921.846	92.1463
925.703	55.1688		925.703	46.8106		663.393	14.2257		925.703	75.4073		925.703	91.7657
929.56	53.861		929.56	45.9137		665.321	14.3541		929.56	75.5485		929.56	91.2211
933.417	52.7478		933.417	45.3205		667.25	14.5104		933.417	75.6065		933.417	90.5679
937.274	51.9986		937.274	45.121		669.178	14.6215		937.274	75.5559		937.274	89.9651
941.131	51.7275		941.131	45.32		671.106	14.5961		941.131	75.4072		941.131	89.5601
944.989	51.9622		944.989	45.8625		673.035	14.4499		944.989	75.1743		944.989	89.4397
948.846	52.6404		948.846	46.6698		674.963	14.2546		948.846	74.8583		948.846	89.623
952.703	53.6537		952.703	47.6611		676.892	14.2622		952.703	74.4878		952.703	90.0606
956.56	54.9004		956.56	48.7771		678.82	14.2486		956.56	74.1667		956.56	90.6242
960.417	56.3035		960.417	49.9963		680.749	14.278		960.417	74.0113		960.417	91.2241
964.274	57.8341		964.274	51.3379		682.677	14.2705		964.274	74.0883		964.274	91.7735
968.131	59.4686		968.131	52.8025		684.606	14.2783		968.131	74.3449		968.131	92.2191
971.988	61.0856		971.988	54.2623		686.534	14.2581		971.988	74.6395		971.988	92.5448
975.845	62.4667		975.845	55.4727		688.463	14.226		975.845	74.8057		975.845	92.7461
979.702	63.452		979.702	56.2374		690.391	14.1725		979.702	74.339		979.702	92.7756
983.559	64.0187		983.559	56.5325		692.32	14.1282		983.559	72.3905		983.559	92.6171
987.417	64.2626		987.417	56.5014		694.248	14.094		987.417	69.1747		987.417	92.2996
991.274	64.3185		991.274	56.3538		696.177	14.0716		991.274	66.0918		991.274	91.9259
995.131	64.2608		995.131	56.2222		698.105	14.034		995.131	64.5997		995.131	91.5926
998.988	64.1071		998.988	56.141		700.033	14.0008		998.988	65.5598		998.988	91.4169
1002.85	63.8848		1002.85	56.0913		701.962	13.9531		1002.85	68.3668		1002.85	91.4471
1006.7	63.6161		1006.7	56.0125		703.89	13.9493		1006.7	71.2231		1006.7	91.6466
1010.56	63.2886		1010.56	55.8137		705.819	13.9275		1010.56	72.8731		1010.56	91.9
1014.42	62.8669		1014.42	55.4199		707.747	13.9374		1014.42	72.9963		1014.42	92.114
1018.27	62.3396		1018.27	54.812		709.676	13.8989		1018.27	71.9727		1018.27	92.2239
1022.13	61.7237		1022.13	54.0086		711.604	13.8598		1022.13	70.1309		1022.13	92.2271
1025.99	61.0167		1025.99	52.999		713.533	13.7836		1025.99	66.5832		1025.99	92.0738
1029.85	60.2319		1029.85	51.8403		715.461	13.7056		1029.85	61.8888		1029.85	91.8553
1033.7	59.3962		1033.7	50.6641		717.39	13.6358		1033.7	58.8294		1033.7	91.7585
1037.56	58.5168		1037.56	49.5864		719.318	13.5763		1037.56	58.7157		1037.56	91.8764
1041.42	57.6886		1041.42	48.7483		721.247	13.5121		1041.42	61.0299		1041.42	92.1553
1045.27	57.0754		1045.27	48.2637		723.175	13.4427		1045.27	64.4674		1045.27	92.4652
1049.13	56.7472		1049.13	48.0822		725.104	13.3586		1049.13	67.0328		1049.13	92.6058
1052.99	56.7291		1052.99	48.1522		727.032	13.2774		1052.99	68.5547		1052.99	92.5978
1056.84	57.0337		1056.84	48.4783		728.96	13.1925		1056.84	70.6672		1056.84	92.5701
1060.7	57.5098		1060.7	48.9337		730.889	13.1363		1060.7	73.3602		1060.7	92.5786
1064.56	57.9793		1064.56	49.3834		732.817	13.0626		1064.56	75.4086		1064.56	92.5827
1068.42	58.4284		1068.42	49.8448		734.746	13.0238		1068.42	76.3479		1068.42	92.5661
1072.27	58.9087		1072.27	50.3663		736.674	12.9656		1072.27	76.5196		1072.27	92.502
1076.13	59.4621		1076.13	50.9694		738.603	12.9181		1076.13	76.3438		1076.13	92.4229
1079.99	60.112		1079.99	51.6649		740.531	12.8344		1079.99	75.978		1079.99	92.3254
1083.84	60.7503		1083.84	52.3316		742.46	12.7521		1083.84	75.4773		1083.84	92.2215
1087.7	61.2066		1087.7	52.796		744.388	12.6623		1087.7	75.0035		1087.7	92.0642
1091.56	61.4423		1091.56	53.0232		746.317	12.5852		1091.56	74.7361		1091.56	91.8098
1095.41	61.544		1095.41	53.095		748.245	12.523		1095.41	74.7782		1095.41	91.3715
1099.27	61.5993		1099.27	53.0879		750.174	12.4757		1099.27	75.1515		1099.27	90.7494
1103.13	61.6495		1103.13	53.0578		752.102	12.428		1103.13	75.7567		1103.13	89.9996
1106.99	61.7102		1106.99	53.0516		754.03	12.3808		1106.99	76.4439		1106.99	89.2955
1110.84	61.7883		1110.84	53.0887		755.959	12.334		1110.84	77.1243		1110.84	88.8258
1114.7	61.8916		1114.7	53.17		757.888	12.2957		1114.7	77.717		1114.7	88.7681
1118.56	62.0257		1118.56	53.2777		759.816	12.2275		1118.56	78.1366		1118.56	89.1024
1122.41	62.1937		1122.41	53.3791		761.744	12.1661		1122.41	78.3476		1122.41	89.699
1126.27	62.3974		1126.27	53.4539		763.673	12.0637		1126.27	78.3963		1126.27	90.3521
1130.13	62.63		1130.13	53.5005		765.601	11.964		1130.13	78.2597		1130.13	90.933
1133.99	62.8772		1133.99	53.5137		767.53	11.852		1133.99	77.3471		1133.99	91.3665
1137.84	63.1147		1137.84	53.4761		769.458	11.7659		1137.84	74.7053		1137.84	91.6433
1141.7	63.3046		1141.7	53.3574		771.387	11.6838		1141.7	70.5496		1141.7	91.7101
1145.56	63.4147		1145.56	53.1437		773.315	11.6243		1145.56	66.5873		1145.56	91.5821
1149.41	63.4261		1149.41	52.8273		775.244	11.5772		1149.41	63.924		1149.41	91.2811
1153.27	63.3213		1153.27	52.3967		777.172	11.5422		1153.27	61.432		1153.27	90.8188
1157.13	63.1328		1157.13	51.9349		779.101	11.5197		1157.13	57.7838		1157.13	90.2126
1160.99	63.0071		1160.99	51.6577		781.029	11.5131		1160.99	54.595		1160.99	89.6915
1164.84	63.0945		1164.84	51.7407		782.957	11.5244		1164.84	54.7213		1164.84	89.4385
1168.7	63.4446		1168.7	52.2148		784.886	11.5536		1168.7	59.0772		1168.7	89.4927
1172.56	63.9913		1172.56	52.9395		786.814	11.5833		1172.56	65.7053		1172.56	89.7089
1176.41	64.5727		1176.41	53.6709		788.743	11.6323		1176.41	70.8899		1176.41	89.8636
1180.27	65.0464		1180.27	54.2517		790.671	11.6642		1180.27	72.7624		1180.27	89.7975
1184.13	65.3953		1184.13	54.6845		792.6	11.7137		1184.13	73.176		1184.13	89.6339
1187.99	65.6502		1187.99	54.9935		794.528	11.7558		1187.99	74.0599		1187.99	89.4949
1191.84	65.8323		1191.84	55.1851		796.457	11.8189		1191.84	75.1612		1191.84	89.414
1195.7	65.9588		1195.7	55.276		798.385	11.8801		1195.7	75.7267		1195.7	89.3456
1199.56	66.0432		1199.56	55.3019		800.314	11.9564		1199.56	75.7459		1199.56	89.279
1203.41	66.0965		1203.41	55.3068		802.242	12.0333		1203.41	75.6943		1203.41	89.1798
1207.27	66.1276		1207.27	55.3219		804.171	12.1177		1207.27	75.8477		1207.27	89.041
1211.13	66.1459		1211.13	55.3496		806.099	12.2135		1211.13	76.1963		1211.13	88.8333
1214.98	66.1631		1214.98	55.3811		808.028	12.322		1214.98	76.5534		1214.98	88.5773
1218.84	66.1822		1218.84	55.3991		809.956	12.4436		1218.84	76.7635		1218.84	88.2755
1222.7	66.1886		1222.7	55.3819		811.885	12.5807		1222.7	76.8322		1222.7	87.9608
1226.56	66.1523		1226.56	55.3006		813.813	12.7255		1226.56	76.8483		1226.56	87.624
1230.41	66.0316		1230.41	55.1124		815.741	12.8915		1230.41	76.4556		1230.41	87.2542
1234.27	65.7899		1234.27	54.7675		817.67	13.0599		1234.27	74.6359		1234.27	86.795
1238.13	65.4382		1238.13	54.283		819.598	13.2558		1238.13	70.8528		1238.13	86.2584
1241.98	65.0492		1241.98	53.77		821.527	13.4504		1241.98	66.1115		1241.98	85.6785
1245.84	64.751		1245.84	53.4059		823.455	13.6664		1245.84	62.6119		1245.84	85.1851
1249.7	64.6669		1249.7	53.3483		825.384	13.8793		1249.7	62.5526		1249.7	84.8718
1253.56	64.8251		1253.56	53.6257		827.312	14.0974		1253.56	66.1446		1253.56	84.7387
1257.41	65.1423		1257.41	54.1099		829.241	14.3028		1257.41	71.2589		1257.41	84.651
1261.27	65.4944		1261.27	54.6195		831.169	14.4933		1261.27	75.5156		1261.27	84.5114
1265.13	65.767		1265.13	55.0011		833.098	14.6661		1265.13	77.8543		1265.13	84.2406
1268.98	65.9084		1268.98	55.1815		835.026	14.8114		1268.98	78.5311		1268.98	83.9064
1272.84	65.9288		1272.84	55.1696		836.955	14.9153		1272.84	78.4782		1272.84	83.6086
1276.7	65.8645		1276.7	55.0354		838.883	14.9619		1276.7	78.1441		1276.7	83.4218
1280.56	65.7576		1280.56	54.8643		840.812	14.9463		1280.56	77.4348		1280.56	83.3136
1284.41	65.6513		1284.41	54.715		842.74	14.8817		1284.41	76.3266		1284.41	83.2539
1288.27	65.5546		1288.27	54.5929		844.668	14.7683		1288.27	74.8777		1288.27	83.1398
1292.13	65.4556		1292.13	54.4736		846.597	14.6407		1292.13	73.18		1292.13	82.9142
1295.98	65.3505		1295.98	54.337		848.525	14.4894		1295.98	71.6427		1295.98	82.5297
1299.84	65.2521		1299.84	54.199		850.454	14.3492		1299.84	70.8003		1299.84	82.0107
1303.7	65.1801		1303.7	54.0915		852.382	14.2021		1303.7	70.9859		1303.7	81.3611
1307.56	65.1532		1307.56	54.0395		854.311	14.0731		1307.56	72.1429		1307.56	80.6274
1311.41	65.1651		1311.41	54.0453		856.239	13.9518		1311.41	73.765		1311.41	79.7832
1315.27	65.1911		1315.27	54.0933		858.168	13.8581		1315.27	75.1551		1315.27	78.8477
1319.13	65.2033		1319.13	54.1509		860.096	13.7824		1319.13	76.0236		1319.13	77.8174
1322.98	65.1812		1322.98	54.1795		862.025	13.7179		1322.98	76.4826		1322.98	76.7188
1326.84	65.1153		1326.84	54.1539		863.953	13.6699		1326.84	76.7535		1326.84	75.5786
1330.7	65.0152		1330.7	54.0748		865.882	13.6324		1330.7	76.9117		1330.7	74.4009
1334.56	64.8916		1334.56	53.9605		867.81	13.6176		1334.56	76.922		1334.56	73.0155
1338.41	64.7583		1338.41	53.8465		869.739	13.6278		1338.41	76.7522		1338.41	71.4462
1342.27	64.6197		1342.27	53.7439		871.667	13.6521		1342.27	76.452		1342.27	69.6139
1346.13	64.4716		1346.13	53.638		873.596	13.6988		1346.13	76.0521		1346.13	67.3907
1349.98	64.3042		1349.98	53.5056		875.524	13.7601		1349.98	75.4506		1349.98	64.7264
1353.84	64.1185		1353.84	53.3364		877.452	13.8465		1353.84	74.4044		1353.84	61.452
1357.7	63.9334		1357.7	53.1579		879.381	13.9441		1357.7	73.1606		1357.7	57.1358
1361.56	63.7831		1361.56	53.0271		881.309	14.0721		1361.56	72.3533		1361.56	52.2054
1365.41	63.6735		1365.41	52.9534		883.238	14.2161		1365.41	72.382		1365.41	46.9964
1369.27	63.5652		1369.27	52.8858		885.166	14.3838		1369.27	72.9393		1369.27	41.8162
1373.13	63.4193		1373.13	52.7745		887.095	14.5622		1373.13	73.5225		1373.13	37.2499
1376.98	63.2358		1376.98	52.6192		889.023	14.7488		1376.98	73.942		1376.98	33.8745
1380.84	63.0371		1380.84	52.4632		890.952	14.953		1380.84	74.5807		1380.84	32.6566
1384.7	62.857		1384.7	52.3526		892.88	15.1703		1384.7	75.6069		1384.7	34.4739
1388.56	62.6699		1388.56	52.259		894.808	15.3951		1388.56	76.7809		1388.56	39.4247
1392.41	62.4111		1392.41	52.1067		896.737	15.622		1392.41	77.4156		1392.41	46.5244
1396.27	62.066		1396.27	51.8664		898.665	15.8475		1396.27	77.2746		1396.27	53.7729
1400.13	61.6574		1400.13	51.5614		900.594	16.0801		1400.13	76.6683		1400.13	59.5891
1403.98	61.2253		1403.98	51.2389		902.522	16.3069		1403.98	76.1177		1403.98	63.6494
1407.84	60.8349		1407.84	50.9564		904.451	16.53		1407.84	75.7446		1407.84	66.0395
1411.7	60.4849		1411.7	50.7151		906.379	16.7267		1411.7	75.1326		1411.7	67.5868
1415.55	60.1837		1415.55	50.521		908.308	16.9152		1415.55	73.8809		1415.55	68.788
1419.41	59.9425		1419.41	50.3648		910.236	17.0794		1419.41	71.4809		1419.41	69.308
1423.27	59.7105		1423.27	50.1802		912.165	17.2224		1423.27	65.3973		1423.27	68.8268
1427.13	59.4319		1427.13	49.9121		914.093	17.3408		1427.13	55.1569		1427.13	67.0308
1430.98	59.197		1430.98	49.6784		916.022	17.4344		1430.98	46.1249		1430.98	63.782
1434.84	59.0808		1434.84	49.5789		917.95	17.5065		1434.84	42.3973		1434.84	59.8511
1438.7	59.1447		1438.7	49.6747		919.879	17.5444		1438.7	45.5264		1438.7	56.12
1442.55	59.3809		1442.55	49.9233		921.807	17.552		1442.55	54.1276		1442.55	53.418
1446.41	59.6752		1446.41	50.2002		923.736	17.5154		1446.41	62.8206		1446.41	51.9938
1450.27	59.9577		1450.27	50.3756		925.664	17.4362		1450.27	68.1978		1450.27	53.0331
1454.12	60.2172		1454.12	50.4526		927.592	17.3097		1454.12	71.7805		1454.12	56.3506
1457.98	60.3505		1457.98	50.3731		929.521	17.1292		1457.98	72.914		1457.98	61.1098
1461.84	60.2769		1461.84	50.1011		931.449	16.8995		1461.84	70.0175		1461.84	66.0366
1465.7	60.1246		1465.7	49.8058		933.378	16.6124		1465.7	61.8381		1465.7	70.1717
1469.55	60.2137		1469.55	49.8618		935.306	16.2774		1469.55	52.312		1469.55	73.0741
1473.41	60.7375		1473.41	50.4241		937.235	15.8926		1473.41	47.3086		1473.41	75.7892
1477.27	61.6529		1477.27	51.4341		939.163	15.4752		1477.27	50.0509		1477.27	78.5266
1481.12	62.7079		1481.12	52.617		941.092	15.0103		1481.12	59.1084		1481.12	81.1308
1484.98	63.5813		1484.98	53.608		943.02	14.5324		1484.98	69.8302		1484.98	83.2277
1488.84	64.1338		1488.84	54.2429		944.949	14.0536		1488.84	76.8045		1488.84	84.6634
1492.7	64.4767		1492.7	54.6258		946.877	13.5781		1492.7	79.9699		1492.7	85.4759
1496.55	64.6355		1496.55	54.798		948.806	13.1396		1496.55	81.001		1496.55	85.7494
1500.41	64.6711		1500.41	54.8373		950.734	12.7365		1500.41	81.3214		1500.41	85.3885
1504.27	64.663		1504.27	54.8308		952.663	12.3582		1504.27	81.6127		1504.27	84.6593
1508.12	64.6256		1508.12	54.7944		954.591	12.0058		1508.12	81.8634		1508.12	83.7649
1511.98	64.551		1511.98	54.717		956.519	11.6974		1511.98	81.9739		1511.98	82.7676
1515.84	64.4229		1515.84	54.5633		958.448	11.4486		1515.84	82.0607		1515.84	81.4467
1519.7	64.2176		1519.7	54.3047		960.376	11.2887		1519.7	82.1188		1519.7	79.9817
1523.55	63.9393		1523.55	53.9477		962.305	11.2438		1523.55	82.1657		1523.55	78.3004
1527.41	63.6078		1527.41	53.5168		964.233	11.3018		1527.41	82.1768		1527.41	76.5998
1531.27	63.2512		1531.27	53.0545		966.162	11.4478		1531.27	82.1768		1531.27	75.1585
1535.12	62.9993		1535.12	52.727		968.09	11.6478		1535.12	82.0724		1535.12	73.8044
1538.98	62.8957		1538.98	52.6189		970.019	11.8708		1538.98	81.7759		1538.98	72.3757
1542.84	62.9513		1542.84	52.7537		971.947	12.0916		1542.84	81.3074		1542.84	71.0335
1546.7	63.1335		1546.7	53.0909		973.876	12.3001		1546.7	81.048		1546.7	69.9077
1550.55	63.3643		1550.55	53.5012		975.804	12.5139		1550.55	80.8343		1550.55	68.8633
1554.41	63.4942		1554.41	53.755		977.733	12.7501		1554.41	78.5466		1554.41	67.7295
1558.27	63.4833		1558.27	53.7798		979.661	13.0194		1558.27	72.5041		1558.27	66.3816
1562.12	63.3177		1562.12	53.5749		981.59	13.3006		1562.12	63.4782		1562.12	64.9406
1565.98	63.106		1565.98	53.2993		983.518	13.5738		1565.98	56.3133		1565.98	63.7041
1569.84	62.9519		1569.84	53.1002		985.447	13.82		1569.84	55.078		1569.84	62.9861
1573.69	62.8717		1573.69	52.999		987.375	14.027		1573.69	58.5236		1573.69	62.7615
1577.55	62.7434		1577.55	52.837		989.303	14.1961		1577.55	60.5563		1577.55	62.9932
1581.41	62.4364		1581.41	52.4513		991.232	14.3202		1581.41	55.7726		1581.41	63.8573
1585.27	61.9194		1585.27	51.8253		993.16	14.4104		1585.27	44.9562		1585.27	65.2202
1589.12	61.3648		1589.12	51.2025		995.089	14.4869		1589.12	36.3629		1589.12	66.7862
1592.98	60.9465		1592.98	50.7806		997.017	14.5875		1592.98	36.7856		1592.98	68.0443
1596.84	60.6947		1596.84	50.5642		998.946	14.7388		1596.84	46.1809		1596.84	68.269
1600.69	60.4939		1600.69	50.3989		1000.87	14.9469		1600.69	59.4006		1600.69	66.9438
1604.55	60.204		1604.55	50.1144		1002.8	15.2066		1604.55	70.1669		1604.55	64.2554
1608.41	59.741		1608.41	49.6459		1004.73	15.4868		1608.41	75.7786		1608.41	60.8537
1612.27	59.1462		1612.27	49.0866		1006.66	15.7692		1612.27	77.6079		1612.27	57.3466
1616.12	58.6214		1616.12	48.6437		1008.59	16.028		1616.12	77.9486		1616.12	54.4278
1619.98	58.3637		1619.98	48.4815		1010.52	16.2591		1619.98	77.9622		1619.98	52.3147
1623.84	58.3955		1623.84	48.5924		1012.45	16.4537		1623.84	77.8594		1623.84	50.9266
1627.69	58.6755		1627.69	48.9157		1014.37	16.6137		1627.69	77.599		1627.69	50.4646
1631.55	59.1433		1631.55	49.3805		1016.3	16.7494		1631.55	77.2197		1631.55	51.7868
1635.41	59.583		1635.41	49.8014		1018.23	16.8599		1635.41	76.859		1635.41	54.2932
1639.27	59.9722		1639.27	50.1667		1020.16	16.9527		1639.27	76.6109		1639.27	58.0624
1643.12	60.3668		1643.12	50.5276		1022.09	17.0226		1643.12	76.4812		1643.12	62.8313
1646.98	60.8035		1646.98	50.9396		1024.02	17.0671		1646.98	76.5114		1646.98	68.173
1650.84	61.2393		1650.84	51.3704		1025.94	17.0774		1650.84	76.6285		1650.84	73.107
1654.69	61.6758		1654.69	51.8194		1027.87	17.0535		1654.69	76.7532		1654.69	77.424
1658.55	62.0117		1658.55	52.1915		1029.8	16.9973		1658.55	76.8686		1658.55	80.1915
1662.41	62.2501		1662.41	52.4706		1031.73	16.899		1662.41	76.9883		1662.41	81.7189
1666.27	62.4403		1666.27	52.6857		1033.66	16.7719		1666.27	77.1516		1666.27	82.5939
1670.12	62.6427		1670.12	52.9065		1035.59	16.6133		1670.12	77.4199		1670.12	83.449
1673.98	62.8079		1673.98	53.0889		1037.52	16.4364		1673.98	77.7534		1673.98	84.0927
1677.84	62.9569		1677.84	53.2573		1039.44	16.2327		1677.84	78.2589		1677.84	84.5295
1681.69	63.0953		1681.69	53.4163		1041.37	16.0062		1681.69	78.8701		1681.69	84.7784
1685.55	63.2103		1685.55	53.5497		1043.3	15.7449		1685.55	79.4719		1685.55	84.9059
1689.41	63.3107		1689.41	53.6672		1045.23	15.4524		1689.41	80.0034		1689.41	84.9671
1693.27	63.4137		1693.27	53.7794		1047.16	15.146		1693.27	80.499		1693.27	85.0121
1697.12	63.5039		1697.12	53.8679		1049.09	14.8351		1697.12	80.9083		1697.12	85.0285
1700.98	63.6072		1700.98	53.9611		1051.01	14.5297		1700.98	81.348		1700.98	85.0833
1704.84	63.6972		1704.84	54.0398		1052.94	14.2368		1704.84	81.7495		1704.84	85.1389
1708.69	63.7562		1708.69	54.0943		1054.87	13.9736		1708.69	82.0815		1708.69	85.2956
1712.55	63.7829		1712.55	54.1371		1056.8	13.7689		1712.55	82.3239		1712.55	85.6876
1716.41	63.8017		1716.41	54.1881		1058.73	13.6468		1716.41	82.5471		1716.41	86.3086
1720.27	63.8064		1720.27	54.2346		1060.66	13.6268		1720.27	82.7316		1720.27	87.0551
1724.12	63.7943		1724.12	54.2667		1062.59	13.7005		1724.12	82.8984		1724.12	87.8387
1727.98	63.7832		1727.98	54.2863		1064.51	13.8601		1727.98	83.0056		1727.98	88.5778
1731.84	63.7951		1731.84	54.3048		1066.44	14.0667		1731.84	83.0802		1731.84	89.2524
1735.69	63.8389		1735.69	54.3283		1068.37	14.2989		1735.69	83.114		1735.69	89.8771
1739.55	63.9129		1739.55	54.3529		1070.3	14.5236		1739.55	83.1364		1739.55	90.3758
1743.41	64.0056		1743.41	54.3693		1072.23	14.7209		1743.41	83.1444		1743.41	90.6902
1747.27	64.0833		1747.27	54.372		1074.16	14.8881		1747.27	83.1709		1747.27	90.8471
1751.12	64.1359		1751.12	54.3728		1076.08	15.0308		1751.12	83.1999		1751.12	90.9281
1754.98	64.1552		1754.98	54.3668		1078.01	15.158		1754.98	83.2179		1754.98	90.9476
1758.84	64.1438		1758.84	54.3499		1079.94	15.2896		1758.84	83.2063		1758.84	90.9177
1762.69	64.1258		1762.69	54.3268		1081.87	15.4463		1762.69	83.1904		1762.69	90.8948
1766.55	64.1279		1766.55	54.3102		1083.8	15.6343		1766.55	83.1708		1766.55	90.8808
1770.41	64.1329		1770.41	54.305		1085.73	15.8348		1770.41	83.1882		1770.41	90.8807
1774.26	64.1267		1774.26	54.3039		1087.65	16.0394		1774.26	83.2575		1774.26	90.8707
1778.12	64.1119		1778.12	54.3011		1089.58	16.2225		1778.12	83.3789		1778.12	90.8478
1781.98	64.0837		1781.98	54.2901		1091.51	16.3835		1781.98	83.523		1781.98	90.8066
1785.84	64.0541		1785.84	54.2713		1093.44	16.5107		1785.84	83.6838		1785.84	90.7623
1789.69	64.0326		1789.69	54.2536		1095.37	16.6191		1789.69	83.8304		1789.69	90.7098
1793.55	64.0164		1793.55	54.2373		1097.3	16.702		1793.55	83.9642		1793.55	90.6562
1797.41	64.0029		1797.41	54.2205		1099.23	16.7791		1797.41	84.081		1797.41	90.591
1801.26	63.9857		1801.26	54.2035		1101.15	16.8511		1801.26	84.1837		1801.26	90.5206
1805.12	63.9623		1805.12	54.1857		1103.08	16.9141		1805.12	84.2639		1805.12	90.4384
1808.98	63.9389		1808.98	54.167		1105.01	16.9694		1808.98	84.3289		1808.98	90.3505
1812.84	63.9148		1812.84	54.1451		1106.94	17.0183		1812.84	84.3706		1812.84	90.2608
1816.69	63.89		1816.69	54.1191		1108.87	17.0578		1816.69	84.4019		1816.69	90.1803
1820.55	63.8675		1820.55	54.0935		1110.8	17.0962		1820.55	84.4075		1820.55	90.102
1824.41	63.8488		1824.41	54.0707		1112.72	17.1244		1824.41	84.3686		1824.41	90.0216
1828.26	63.8305		1828.26	54.0502		1114.65	17.1493		1828.26	84.2741		1828.26	89.9278
1832.12	63.8075		1832.12	54.0292		1116.58	17.1669		1832.12	84.1312		1832.12	89.8272
1835.98	63.7821		1835.98	54.0054		1118.51	17.1877		1835.98	83.9582		1835.98	89.7206
1839.84	63.7554		1839.84	53.9764		1120.44	17.1986		1839.84	83.7892		1839.84	89.6155
1843.69	63.7311		1843.69	53.9454		1122.37	17.2144		1843.69	83.6582		1843.69	89.5084
1847.55	63.7118		1847.55	53.9151		1124.3	17.2233		1847.55	83.5904		1847.55	89.4
1851.41	63.6862		1851.41	53.882		1126.22	17.2402		1851.41	83.5857		1851.41	89.2902
1855.26	63.6499		1855.26	53.8485		1128.15	17.2603		1855.26	83.6265		1855.26	89.1831
1859.12	63.6098		1859.12	53.818		1130.08	17.2877		1859.12	83.6705		1859.12	89.0776
1862.98	63.5793		1862.98	53.7921		1132.01	17.3188		1862.98	83.6771		1862.98	88.9651
1866.84	63.5583		1866.84	53.77		1133.94	17.3518		1866.84	83.651		1866.84	88.8398
1870.69	63.5413		1870.69	53.7492		1135.87	17.3825		1870.69	83.6215		1870.69	88.7094
1874.55	63.5203		1874.55	53.7256		1137.8	17.415		1874.55	83.6112		1874.55	88.5786
1878.41	63.4931		1878.41	53.7002		1139.72	17.4465		1878.41	83.6418		1878.41	88.4514
1882.26	63.4649		1882.26	53.6753		1141.65	17.4849		1882.26	83.7085		1882.26	88.329
1886.12	63.4455		1886.12	53.6516		1143.58	17.5167		1886.12	83.7848		1886.12	88.2122
1889.98	63.4316		1889.98	53.6283		1145.51	17.5496		1889.98	83.843		1889.98	88.1063
1893.83	63.4185		1893.83	53.6057		1147.44	17.5698		1893.83	83.8598		1893.83	88.0175
1897.69	63.4052		1897.69	53.5824		1149.37	17.5996		1897.69	83.8131		1897.69	87.9475
1901.55	63.3902		1901.55	53.5577		1151.3	17.6235		1901.55	83.7001		1901.55	87.8919
1905.41	63.3723		1905.41	53.5342		1153.22	17.6493		1905.41	83.5457		1905.41	87.8388
1909.26	63.3549		1909.26	53.5131		1155.15	17.6689		1909.26	83.4029		1909.26	87.7865
1913.12	63.3413		1913.12	53.4947		1157.08	17.6863		1913.12	83.3231		1913.12	87.7321
1916.98	63.3296		1916.98	53.4789		1159.01	17.6959		1916.98	83.3378		1916.98	87.6718
1920.83	63.3207		1920.83	53.4641		1160.94	17.7148		1920.83	83.4281		1920.83	87.6081
1924.69	63.3084		1924.69	53.4468		1162.87	17.7337		1924.69	83.5425		1924.69	87.5413
1928.55	63.287		1928.55	53.4266		1164.79	17.7432		1928.55	83.6215		1928.55	87.4696
1932.4	63.2623		1932.4	53.4045		1166.72	17.7475		1932.4	83.6295		1932.4	87.3967
1936.26	63.243		1936.26	53.3827		1168.65	17.751		1936.26	83.5526		1936.26	87.3239
1940.12	63.2304		1940.12	53.3628		1170.58	17.7499		1940.12	83.4246		1940.12	87.2501
1943.98	63.2198		1943.98	53.3449		1172.51	17.7587		1943.98	83.2996		1943.98	87.1767
1947.83	63.204		1947.83	53.3254		1174.44	17.754		1947.83	83.226		1947.83	87.1024
1951.69	63.1835		1951.69	53.3005		1176.37	17.7537		1951.69	83.2221		1951.69	87.0253
1955.55	63.1593		1955.55	53.269		1178.29	17.747		1955.55	83.2753		1955.55	86.9469
1959.4	63.1355		1959.4	53.2338		1180.22	17.747		1959.4	83.3351		1959.4	86.8686
1963.26	63.1137		1963.26	53.1986		1182.15	17.7406		1963.26	83.3677		1963.26	86.7887
1967.12	63.0876		1967.12	53.1658		1184.08	17.7359		1967.12	83.3705		1967.12	86.7087
1970.98	63.0571		1970.98	53.1348		1186.01	17.7209		1970.98	83.358		1970.98	86.6282
1974.83	63.0272		1974.83	53.1046		1187.94	17.7118		1974.83	83.3546		1974.83	86.5492
1978.69	62.9982		1978.69	53.0739		1189.86	17.7059		1978.69	83.3832		1978.69	86.4739
1982.55	62.9729		1982.55	53.0402		1191.79	17.701		1982.55	83.4428		1982.55	86.4015
1986.4	62.9549		1986.4	53.0146		1193.72	17.6981		1986.4	83.5143		1986.4	86.3275
1990.26	62.9375		1990.26	52.9957		1195.65	17.7013		1990.26	83.5951		1990.26	86.2508
1994.12	62.9149		1994.12	52.9691		1197.58	17.7049		1994.12	83.6949		1994.12	86.1667
1997.98	62.8843		1997.98	52.9325		1199.51	17.7174		1997.98	83.8091		1997.98	86.0792
2001.83	62.8453		2001.83	52.8874		1201.43	17.7262		2001.83	83.9275		2001.83	85.9943
						1203.36	17.7422
						1205.29	17.7545
						1207.22	17.7807
						1209.15	17.8085
						1211.08	17.8465
						1213.01	17.8787
						1214.93	17.9137
						1216.86	17.9441
						1218.79	17.9757
						1220.72	18.0129
						1222.65	18.0577
						1224.58	18.1039
						1226.51	18.1526
						1228.43	18.1931
						1230.36	18.24
						1232.29	18.2844
						1234.22	18.3409
						1236.15	18.3938
						1238.08	18.4501
						1240	18.4997
						1241.93	18.5533
						1243.86	18.5985
						1245.79	18.6399
						1247.72	18.6788
						1249.65	18.7205
						1251.58	18.7644
						1253.5	18.807
						1255.43	18.8431
						1257.36	18.8811
						1259.29	18.9019
						1261.22	18.9195
						1263.15	18.9182
						1265.07	18.9174
						1267	18.9126
						1268.93	18.9127
						1270.86	18.8936
						1272.79	18.8669
						1274.72	18.8367
						1276.64	18.8178
						1278.57	18.8091
						1280.5	18.8024
						1282.43	18.794
						1284.36	18.7872
						1286.29	18.7734
						1288.22	18.7611
						1290.14	18.7322
						1292.07	18.705
						1294	18.6737
						1295.93	18.6473
						1297.86	18.6135
						1299.79	18.5809
						1301.71	18.5457
						1303.64	18.5167
						1305.57	18.4804
						1307.5	18.4456
						1309.43	18.4143
						1311.36	18.3717
						1313.29	18.3282
						1315.21	18.2872
						1317.14	18.2154
						1319.07	18.1367
						1321	18.0483
						1322.93	17.9601
						1324.86	17.8889
						1326.79	17.8431
						1328.71	17.7945
						1330.64	17.7522
						1332.57	17.7347
						1334.5	17.7422
						1336.43	17.7032
						1338.36	17.5846
						1340.28	17.4221
						1342.21	17.2592
						1344.14	17.1514
						1346.07	17.1079
						1348	17.0532
						1349.93	16.977
						1351.86	16.8853
						1353.78	16.7847
						1355.71	16.7012
						1357.64	16.6499
						1359.57	16.5624
						1361.5	16.4223
						1363.43	16.2635
						1365.35	16.0907
						1367.28	15.9683
						1369.21	15.937
						1371.14	15.8572
						1373.07	15.7054
						1375	15.5326
						1376.92	15.3421
						1378.85	15.1624
						1380.78	15.052
						1382.71	14.9846
						1384.64	14.9464
						1386.57	14.9461
						1388.5	14.9964
						1390.42	15.0762
						1392.35	15.1065
						1394.28	15.0968
						1396.21	15.0047
						1398.14	14.8882
						1400.07	14.8319
						1401.99	14.8365
						1403.92	14.8438
						1405.85	14.8575
						1407.78	14.8481
						1409.71	14.8471
						1411.64	14.8734
						1413.57	14.9123
						1415.49	14.8969
						1417.42	14.8406
						1419.35	14.7326
						1421.28	14.6184
						1423.21	14.5499
						1425.14	14.5535
						1427.07	14.5311
						1428.99	14.4933
						1430.92	14.4582
						1432.85	14.3874
						1434.78	14.2955
						1436.71	14.2086
						1438.64	14.1241
						1440.57	14.0673
						1442.49	14.0589
						1444.42	14.027
						1446.35	13.9562
						1448.28	13.8825
						1450.21	13.8371
						1452.13	13.7952
						1454.06	13.6273
						1455.99	13.4781
						1457.92	13.3942
						1459.85	13.4007
						1461.78	13.4933
						1463.71	13.5966
						1465.63	13.5934
						1467.56	13.5849
						1469.49	13.513
						1471.42	13.4364
						1473.35	13.3806
						1475.28	13.3817
						1477.2	13.428
						1479.13	13.485
						1481.06	13.4768
						1482.99	13.4468
						1484.92	13.3358
						1486.85	13.232
						1488.78	13.1752
						1490.7	13.1815
						1492.63	13.2082
						1494.56	13.2351
						1496.49	13.1874
						1498.42	13.1295
						1500.35	13.1292
						1502.28	12.9519
						1504.2	12.6831
						1506.13	12.5401
						1508.06	12.5274
						1509.99	12.6329
						1511.92	12.7696
						1513.85	12.7162
						1515.78	12.5713
						1517.7	12.4683
						1519.63	12.4284
						1521.56	12.4333
						1523.49	12.4373
						1525.42	12.4596
						1527.35	12.4109
						1529.27	12.298
						1531.2	12.1956
						1533.13	12.1051
						1535.06	11.9225
						1536.99	11.7063
						1538.92	11.5627
						1540.85	11.5689
						1542.77	11.6872
						1544.7	11.7987
						1546.63	11.7287
						1548.56	11.5347
						1550.49	11.3264
						1552.42	11.1748
						1554.34	10.8659
						1556.27	10.8284
						1558.2	10.8867
						1560.13	10.9494
						1562.06	10.9299
						1563.99	10.7842
						1565.91	10.4078
						1567.84	10.2903
						1569.77	10.1449
						1571.7	9.99153
						1573.63	9.87583
						1575.56	9.74243
						1577.49	9.59357
						1579.41	9.42768
						1581.34	9.1716
						1583.27	8.88554
						1585.2	8.62806
						1587.13	8.3728
						1589.06	8.0975
						1590.98	7.8239
						1592.91	7.53251
						1594.84	7.23963
						1596.77	6.9249
						1598.7	6.61334
						1600.63	6.28172
						1602.56	5.95762
						1604.48	5.62713
						1606.41	5.31631
						1608.34	5.00015
						1610.27	4.70196
						1612.2	4.42977
						1614.13	4.20332
						1616.06	3.97396
						1617.98	3.7768
						1619.91	3.5868
						1621.84	3.41934
						1623.77	3.27838
						1625.7	3.1753
						1627.63	3.05303
						1629.55	2.95311
						1631.48	2.88894
						1633.41	2.90224
						1635.34	2.92565
						1637.27	2.95763
						1639.2	2.95279
						1641.12	2.92492
						1643.05	2.94696
						1644.98	3.06833
						1646.91	3.14207
						1648.84	3.34939
						1650.77	3.63652
						1652.7	3.84098
						1654.62	3.95365
						1656.55	3.97647
						1658.48	3.89961
						1660.41	3.98666
						1662.34	4.1655
						1664.27	4.32071
						1666.19	4.5219
						1668.12	4.73898
						1670.05	4.94734
						1671.98	5.22013
						1673.91	5.41481
						1675.84	5.54185
						1677.77	5.65014
						1679.69	5.87038
						1681.62	6.19816
						1683.55	6.53187
						1685.48	6.75121
						1687.41	6.847
						1689.34	6.78501
						1691.27	6.86444
						1693.19	7.11407
						1695.12	7.40879
						1697.05	7.81247
						1698.98	8.08081
						1700.91	8.15682
						1702.84	8.16704
						1704.77	8.10121
						1706.69	8.04625
						1708.62	8.10014
						1710.55	8.14294
						1712.48	8.32864
						1714.41	8.66082
						1716.34	8.86993
						1718.26	8.9071
						1720.19	8.78896
						1722.12	8.61302
						1724.05	8.54868
						1725.98	8.63
						1727.91	8.71531
						1729.84	8.97408
						1731.76	9.20077
						1733.69	9.28034
						1735.62	9.25091
						1737.55	9.13001
						1739.48	8.98219
						1741.4	9.00812
						1743.33	9.03456
						1745.26	9.07123
						1747.19	9.14961
						1749.12	9.17222
						1751.05	9.12849
						1752.98	9.0682
						1754.9	8.99453
						1756.83	8.9927
						1758.76	9.0305
						1760.69	9.01646
						1762.62	8.98997
						1764.55	8.9986
						1766.47	9.02294
						1768.4	9.13577
						1770.33	9.18546
						1772.26	9.12146
						1774.19	8.99631
						1776.12	8.87644
						1778.05	8.79239
						1779.97	8.80698
						1781.9	8.80535
						1783.83	8.77562
						1785.76	8.75575
						1787.69	8.80994
						1789.62	8.83733
						1791.55	8.81801
						1793.47	8.7471
						1795.4	8.65616
						1797.33	8.57937
						1799.26	8.55522
						1801.19	8.51569
						1803.12	8.46501
						1805.05	8.42409
						1806.97	8.41489
						1808.9	8.39624
						1810.83	8.35919
						1812.76	8.31354
						1814.69	8.27458
						1816.62	8.2468
						1818.54	8.23991
						1820.47	8.23992
						1822.4	8.23087
						1824.33	8.21343
						1826.26	8.1746
						1828.19	8.09634
						1830.12	8.02111
						1832.04	7.9668
						1833.97	7.92653
						1835.9	7.90397
						1837.83	7.90515
						1839.76	7.91331
						1841.69	7.89907
						1843.61	7.8454
						1845.54	7.7692
						1847.47	7.68233
						1849.4	7.63138
						1851.33	7.6195
						1853.26	7.61278
						1855.18	7.59233
						1857.11	7.56701
						1859.04	7.53212
						1860.97	7.50653
						1862.9	7.48689
						1864.83	7.46118
						1866.76	7.4097
						1868.68	7.34676
						1870.61	7.2831
						1872.54	7.24433
						1874.47	7.22851
						1876.4	7.21779
						1878.33	7.19291
						1880.26	7.16405
						1882.18	7.12937
						1884.11	7.10234
						1886.04	7.06726
						1887.97	7.03072
						1889.9	6.99016
						1891.83	6.95156
						1893.75	6.91466
						1895.68	6.88834
						1897.61	6.85955
						1899.54	6.83354
						1901.47	6.8054
						1903.4	6.77849
						1905.33	6.74568
						1907.25	6.71113
						1909.18	6.67414
						1911.11	6.64573
						1913.04	6.61914
						1914.97	6.59732
						1916.9	6.56919
						1918.82	6.53496
						1920.75	6.49514
						1922.68	6.4644
						1924.61	6.43858
						1926.54	6.41973
						1928.47	6.39907
						1930.39	6.37505
						1932.32	6.34811
						1934.25	6.32721
						1936.18	6.30676
						1938.11	6.28521
						1940.04	6.25194
						1941.97	6.21743
						1943.89	6.18569
						1945.82	6.16426
						1947.75	6.14736
						1949.68	6.13202
						1951.61	6.10929
						1953.54	6.08621
						1955.46	6.06235
						1957.39	6.042
						1959.32	6.02177
						1961.25	6.00275
						1963.18	5.97507
						1965.11	5.9494
						1967.04	5.92377
						1968.96	5.90615
						1970.89	5.89072
						1972.82	5.87786
						1974.75	5.85819
						1976.68	5.84006
						1978.61	5.819
						1980.54	5.80282
						1982.46	5.78576
						1984.39	5.76903
						1986.32	5.74486
						1988.25	5.72053
						1990.18	5.70041
						1992.11	5.69034
						1994.04	5.68131
						1995.96	5.67332
						1997.89	5.65724
						1999.82	5.64176
						2001.75	5.62793

## Sheet: SI Figure 20
	erect MPAV2 (21.5 wt%)-doped MIL-100 (Fe) nanoarrays	collapsed MPAV2 (21.5 wt%)-doped MIL-100 (Fe) nanoarrays
Temp.(℃)	Conv.(%)	Conv.(%)
130	10.24	1
140	19.23	7.71
150	35.12	14.17
160	48.18	21.3
170	71.77	26.13
180	77.13	36.66
190	82.05	50.16
200	86.84	58.32
210	92.03	68.64
220	100	86.38
230	100	95.12

## Sheet: SI Figure 21
soft nanobrushes loaded with PW12			PW12-doped MIL-100 (Fe) nanoarrays (16 µL)			pristine PW12			soft nanobrush			MIL-100 (Fe) nanoarrays (16 µL)				Figure 21e
																	Sel.(%)
Wavenumber (cm-1)	Transmittance (%)		Wavenumber (cm-1)	Transmittance (%)		Wavenumber (cm-1)	Transmittance (%)		Wavenumber (cm-1)	Transmittance (%)		Wavenumber (cm-1)	Transmittance (%)			Temp.(℃)	DMM	FA	DME	MF	CO2
701.991	66.7828		701.991	80.3602		551.542	4.64897		701.991	66.9428		551.542	40.8656			130	59.2	14.55	0	26.25	0
705.849	66.3345		705.849	79.8488		553.47	4.56054		705.849	67.1948		553.47	40.6568			140	45.21	9.87	0	44.92	0
709.706	65.8851		709.706	79.5322		555.398	4.47739		709.706	67.5506		555.398	40.3658			150	27	18.51	0	54.49	0
713.563	65.3954		713.563	79.528		557.327	4.46968		713.563	67.7885		557.327	40.5559			160	20.91	24.1	0	54.99	0
717.42	64.839		717.42	79.8286		559.255	4.45153		717.42	67.7858		559.255	40.6109			170	0	13.15	0	86.85	0
721.277	64.2066		721.277	80.2912		561.184	4.42448		721.277	67.5853		561.184	40.8146			180	0	26.53	0.53	68.4	4.53
725.134	63.4798		725.134	80.7042		563.112	4.2982		725.134	67.2994		563.112	40.3936			190	0	44.92	0.83	37.26	16.99
728.991	62.6512		728.991	80.9068		565.041	4.16999		728.991	66.866		565.041	40.0654			200	0	45.06	0.8	30.05	24.08
732.848	61.7251		732.848	80.8421		566.969	4.06768		732.848	65.1737		566.969	39.8723			210	0	54.04	0.93	19.23	25.8
736.705	60.7238		736.705	80.5109		568.898	4.05847		736.705	60.2153		568.898	40.2171			220	0	37.27	0.88	15.94	45.91
740.562	59.7274		740.562	79.9317		570.826	4.06859		740.562	52.1082		570.826	40.5413			230	0	24.81	1.24	12.62	61.34
744.42	58.8626		744.42	79.1526		572.755	4.0563		744.42	43.9455		572.755	40.683
748.277	58.2296		748.277	78.281		574.683	3.99733		748.277	39.3697		574.683	40.6041
752.134	57.8213		752.134	77.4581		576.612	3.92025		752.134	40.0352		576.612	40.5267
755.991	57.5179		755.991	76.7863		578.54	3.82436		755.991	43.9656		578.54	40.4655
759.848	57.183		759.848	76.2678		580.468	3.74308		759.848	46.9691		580.468	40.5457
763.705	56.7786		763.705	75.837		582.397	3.67859		763.705	47.2408		582.397	40.6445
767.562	56.3794		767.562	75.4238		584.325	3.60465		767.562	46.3468		584.325	40.6737
771.419	56.069		771.419	74.9925		586.254	3.5129		771.419	46.2552		586.254	40.5641
775.276	55.834		775.276	74.516		588.182	3.38857		775.276	47.3746		588.182	40.6447
779.133	55.5734		779.133	73.9451		590.111	3.18511		779.133	48.5556		590.111	40.487
782.99	55.17		782.99	73.1805		592.039	3.01731		782.99	48.1278		592.039	40.6178
786.848	54.6013		786.848	72.1276		593.968	2.95451		786.848	45.5566		593.968	40.5703
790.705	53.9532		790.705	70.755		595.896	3.05915		790.705	42.2975		595.896	40.6598
794.562	53.3418		794.562	69.1389		597.825	3.28165		794.562	40.7035		597.825	40.5264
798.419	52.8476		798.419	67.4248		599.753	3.52763		798.419	42.1241		599.753	40.4132
802.276	52.5048		802.276	65.7881		601.682	3.682		802.276	45.8884		601.682	40.2645
806.133	52.3073		806.133	64.3911		603.61	3.71636		806.133	49.8959		603.61	40.0792
809.99	52.283		809.99	63.3935		605.539	3.70631		809.99	52.3318		605.539	39.8879
813.847	52.5121		813.847	62.9439		607.467	3.66795		813.847	53.1546		607.467	39.5923
817.704	53.1023		817.704	63.1911		609.395	3.60909		817.704	53.8674		609.395	39.1808
821.562	54.1428		821.562	64.214		611.324	3.54402		821.562	55.7756		611.324	38.761
825.419	55.7077		825.419	66.0178		613.252	3.48373		825.419	58.8924		613.252	38.3567
829.276	57.876		829.276	68.5382		615.181	3.43644		829.276	62.4181		615.181	38.1228
833.133	60.7144		833.133	71.6105		617.109	3.39746		833.133	65.5556		617.109	37.752
836.99	64.1636		836.99	74.9321		619.038	3.37748		836.99	67.9382		619.038	37.4695
840.847	67.9271		840.847	78.1312		620.966	3.33917		840.847	69.6062		620.966	37.0221
844.704	71.4891		844.704	80.8447		622.895	3.32015		844.704	70.7209		622.895	36.8155
848.561	74.3054		848.561	82.847		624.823	3.30506		848.561	71.3781		624.823	36.6623
852.418	76.0273		852.418	84.0995		626.752	3.29544		852.418	71.5596		626.752	36.7814
856.275	76.6284		856.275	84.6966		628.68	3.29126		856.275	71.3078		628.68	36.9847
860.132	76.3478		860.132	84.7641		630.609	3.28795		860.132	70.9575		630.609	37.3935
863.99	75.4825		863.99	84.4094		632.537	3.26892		863.99	70.9792		632.537	37.9898
867.847	74.2402		867.847	83.698		634.466	3.24335		867.847	71.5654		634.466	38.7792
871.704	72.737		871.704	82.6902		636.394	3.20976		871.704	72.4345		636.394	39.7063
875.561	71.0701		875.561	81.5136		638.322	3.17049		875.561	73.0042		638.322	40.6917
879.418	69.4275		879.418	80.3945		640.251	3.15147		879.418	72.826		640.251	41.5831
883.275	68.0794		883.275	79.5843		642.179	3.14106		883.275	71.9501		642.179	42.495
887.132	67.2448		887.132	79.2589		644.108	3.11368		887.132	70.8888		644.108	43.2481
890.989	67.0081		890.989	79.4549		646.036	3.09289		890.989	70.135		646.036	44.0661
894.846	67.3851		894.846	80.0997		647.965	3.05555		894.846	69.9307		647.965	44.6656
898.703	68.4057		898.703	81.0898		649.893	3.03201		898.703	70.4013		649.893	45.3659
902.561	70.0371		902.561	82.3219		651.822	3.00974		902.561	71.4229		651.822	45.8219
906.418	72.0424		906.418	83.6562		653.75	2.99501		906.418	72.6363		653.75	46.3081
910.275	74.0159		910.275	84.9171		655.679	2.95595		910.275	73.7567		655.679	46.5778
914.132	75.566		914.132	85.9391		657.607	2.90879		914.132	74.5685		657.607	46.8275
917.989	76.5371		917.989	86.6488		659.536	2.86745		917.989	74.9945		659.536	46.9601
921.846	77.0549		921.846	87.103		661.464	2.83157		921.846	75.22		661.464	46.9476
925.703	77.2647		925.703	87.401		663.393	2.78738		925.703	75.4073		663.393	47.0305
929.56	77.0905		929.56	87.5536		665.321	2.77067		929.56	75.5485		665.321	47.608
933.417	76.3169		933.417	87.4553		667.25	2.75969		933.417	75.6065		667.25	48.1565
937.274	74.8412		937.274	86.9293		669.178	2.74437		937.274	75.5559		669.178	48.5494
941.131	72.8476		941.131	85.8415		671.106	2.72496		941.131	75.4072		671.106	48.5376
944.989	70.7544		944.989	84.1937		673.035	2.70003		944.989	75.1743		673.035	48.2666
948.846	68.9696		948.846	82.1632		674.963	2.64983		948.846	74.8583		674.963	47.895
952.703	67.6804		952.703	80.1078		676.892	2.61479		952.703	74.4878		676.892	48.0812
956.56	66.8485		956.56	78.4901		678.82	2.56281		956.56	74.1667		678.82	48.1464
960.417	66.2938		960.417	77.6571		680.749	2.51819		960.417	74.0113		680.749	48.3752
964.274	65.7251		964.274	77.6359		682.677	2.4744		964.274	74.0883		682.677	48.5027
968.131	64.9229		968.131	78.1372		684.606	2.45046		968.131	74.3449		684.606	48.7437
971.988	64.1885		971.988	78.916		686.534	2.42865		971.988	74.6395		686.534	48.9198
975.845	64.2961		975.845	80.0592		688.463	2.40587		975.845	74.8057		688.463	49.1331
979.702	65.7404		979.702	81.7274		690.391	2.37031		979.702	74.339		690.391	49.3106
983.559	68.4486		983.559	83.847		692.32	2.33805		983.559	72.3905		692.32	49.4835
987.417	71.9225		987.417	86.1371		694.248	2.3103		987.417	69.1747		694.248	49.6062
991.274	75.4443		991.274	88.2062		696.177	2.27787		991.274	66.0918		696.177	49.6811
995.131	78.5508		995.131	89.8092		698.105	2.23698		995.131	64.5997		698.105	49.559
998.988	81.1158		998.988	90.9885		700.033	2.20073		998.988	65.5598		700.033	49.2009
1002.85	82.9896		1002.85	91.8366		701.962	2.16323		1002.85	68.3668		701.962	48.0413
1006.7	84.0872		1006.7	92.3784		703.89	2.1386		1006.7	71.2231		703.89	45.0446
1010.56	84.5399		1010.56	92.6875		705.819	2.11212		1010.56	72.8731		705.819	37.8981
1014.42	84.5328		1014.42	92.8419		707.747	2.08752		1014.42	72.9963		707.747	28.4616
1018.27	84.1773		1018.27	92.8682		709.676	2.05969		1018.27	71.9727		709.676	21.7272
1022.13	83.4128		1022.13	92.735		711.604	2.0368		1022.13	70.1309		711.604	19.3769
1025.99	82.1038		1025.99	92.3804		713.533	2.00203		1025.99	66.5832		713.533	21.1305
1029.85	80.4222		1029.85	91.8281		715.461	1.96132		1029.85	61.8888		715.461	26.7881
1033.7	78.7955		1033.7	91.1927		717.39	1.91514		1033.7	58.8294		717.39	34.1907
1037.56	77.5349		1037.56	90.5397		719.318	1.86954		1037.56	58.7157		719.318	39.5612
1041.42	76.7758		1041.42	89.8645		721.247	1.82938		1041.42	61.0299		721.247	42.7485
1045.27	76.4298		1045.27	89.0757		723.175	1.79953		1045.27	64.4674		723.175	44.9546
1049.13	76.2362		1049.13	88.0451		725.104	1.76655		1049.13	67.0328		725.104	46.6416
1052.99	76.0522		1052.99	86.8101		727.032	1.72171		1052.99	68.5547		727.032	48.0282
1056.84	75.747		1056.84	85.6383		728.96	1.67095		1056.84	70.6672		728.96	49.0964
1060.7	74.9476		1060.7	84.806		730.889	1.6283		1060.7	73.3602		730.889	49.9734
1064.56	73.2884		1064.56	84.3872		732.817	1.58346		1064.56	75.4086		732.817	50.5287
1068.42	70.7597		1068.42	84.1587		734.746	1.54067		1068.42	76.3479		734.746	51.0524
1072.27	68.0677		1072.27	83.9138		736.674	1.49701		1072.27	76.5196		736.674	51.3865
1076.13	66.6133		1076.13	83.8726		738.603	1.45274		1076.13	76.3438		738.603	51.6938
1079.99	67.5758		1079.99	84.5002		740.531	1.40624		1079.99	75.978		740.531	51.7655
1083.84	70.7927		1083.84	85.9574		742.46	1.37336		1083.84	75.4773		742.46	51.6863
1087.7	74.8937		1087.7	87.9137		744.388	1.33946		1087.7	75.0035		744.388	51.323
1091.56	78.2386		1091.56	89.7161		746.317	1.29781		1091.56	74.7361		746.317	50.7223
1095.41	79.9212		1095.41	90.8627		748.245	1.26252		1095.41	74.7782		748.245	49.855
1099.27	80.2978		1099.27	91.4021		750.174	1.22684		1099.27	75.1515		750.174	48.6907
1103.13	80.3621		1103.13	91.6952		752.102	1.18622		1103.13	75.7567		752.102	47.0038
1106.99	80.6647		1106.99	91.9564		754.03	1.15155		1106.99	76.4439		754.03	44.4662
1110.84	81.2103		1110.84	92.2415		755.959	1.11797		1110.84	77.1243		755.959	41.0595
1114.7	81.8199		1114.7	92.5483		757.888	1.08558		1114.7	77.717		757.888	38.0365
1118.56	82.2964		1118.56	92.832		759.816	1.05749		1118.56	78.1366		759.816	36.7221
1122.41	82.5298		1122.41	93.0498		761.744	1.03003		1122.41	78.3476		761.744	37.8236
1126.27	82.5358		1126.27	93.2137		763.673	0.99263		1126.27	78.3963		763.673	40.9548
1130.13	82.3903		1130.13	93.335		765.601	0.95201		1130.13	78.2597		765.601	45.1345
1133.99	82.1519		1133.99	93.4158		767.53	0.90893		1133.99	77.3471		767.53	48.6306
1137.84	81.8127		1137.84	93.4538		769.458	0.87326		1137.84	74.7053		769.458	50.9208
1141.7	81.344		1141.7	93.4315		771.387	0.83434		1141.7	70.5496		771.387	52.3401
1145.56	80.763		1145.56	93.3392		773.315	0.80299		1145.56	66.5873		773.315	53.3617
1149.41	80.0743		1149.41	93.1958		775.244	0.77766		1149.41	63.924		775.244	54.0944
1153.27	79.1996		1153.27	92.9822		777.172	0.75782		1153.27	61.432		777.172	54.6435
1157.13	78.2296		1157.13	92.6869		779.101	0.74517		1157.13	57.7838		779.101	55.0763
1160.99	77.5674		1160.99	92.4225		781.029	0.73706		1160.99	54.595		781.029	55.4292
1164.84	77.528		1164.84	92.3337		782.957	0.72193		1164.84	54.7213		782.957	55.7097
1168.7	78.0918		1168.7	92.4618		784.886	0.70188		1168.7	59.0772		784.886	55.9727
1172.56	78.9606		1172.56	92.7487		786.814	0.67985		1172.56	65.7053		786.814	56.1204
1176.41	79.673		1176.41	93.0523		788.743	0.66428		1176.41	70.8899		788.743	56.282
1180.27	79.9948		1180.27	93.2479		790.671	0.64611		1180.27	72.7624		790.671	56.3473
1184.13	80.082		1184.13	93.3461		792.6	0.62649		1184.13	73.176		792.6	56.474
1187.99	80.0917		1187.99	93.4159		794.528	0.61118		1187.99	74.0599		794.528	56.5188
1191.84	80.024		1191.84	93.4737		796.457	0.60354		1191.84	75.1612		796.457	56.6215
1195.7	79.875		1195.7	93.5129		798.385	0.60028		1195.7	75.7267		798.385	56.6481
1199.56	79.6735		1199.56	93.5281		800.314	0.60059		1199.56	75.7459		800.314	56.7163
1203.41	79.4596		1203.41	93.5193		802.242	0.59731		1203.41	75.6943		802.242	56.7457
1207.27	79.2524		1207.27	93.4907		804.171	0.5958		1207.27	75.8477		804.171	56.7563
1211.13	79.0653		1211.13	93.4461		806.099	0.60066		1211.13	76.1963		806.099	56.7968
1214.98	78.9017		1214.98	93.3914		808.028	0.60891		1214.98	76.5534		808.028	56.9107
1218.84	78.7534		1218.84	93.3313		809.956	0.6194		1218.84	76.7635		809.956	57.1368
1222.7	78.5953		1222.7	93.2574		811.885	0.63322		1222.7	76.8322		811.885	57.4962
1226.56	78.3909		1226.56	93.152		813.813	0.65011		1226.56	76.8483		813.813	57.8692
1230.41	78.0617		1230.41	92.9839		815.741	0.6743		1230.41	76.4556		815.741	58.2489
1234.27	77.5285		1234.27	92.727		817.67	0.70562		1234.27	74.6359		817.67	58.5339
1238.13	76.8191		1238.13	92.3867		819.598	0.74154		1238.13	70.8528		819.598	58.844
1241.98	76.1184		1241.98	92.0031		821.527	0.77352		1241.98	66.1115		821.527	59.0862
1245.84	75.7112		1245.84	91.6675		823.455	0.80365		1245.84	62.6119		823.455	59.3982
1249.7	75.8112		1249.7	91.4838		825.384	0.82876		1249.7	62.5526		825.384	59.6472
1253.56	76.3548		1253.56	91.4793		827.312	0.8551		1253.56	66.1446		827.312	59.9284
1257.41	77.0393		1257.41	91.5969		829.241	0.88864		1257.41	71.2589		829.241	60.1838
1261.27	77.5572		1261.27	91.7454		831.169	0.93525		1261.27	75.5156		831.169	60.4562
1265.13	77.7578		1265.13	91.8344		833.098	0.99013		1265.13	77.8543		833.098	60.7449
1268.98	77.683		1268.98	91.8346		835.026	1.05169		1268.98	78.5311		835.026	61.0354
1272.84	77.4693		1272.84	91.7798		836.955	1.11648		1272.84	78.4782		836.955	61.3248
1276.7	77.2142		1276.7	91.7055		838.883	1.19501		1276.7	78.1441		838.883	61.6242
1280.56	76.9656		1280.56	91.6293		840.812	1.28847		1280.56	77.4348		840.812	61.934
1284.41	76.7447		1284.41	91.5679		842.74	1.40703		1284.41	76.3266		842.74	62.2698
1288.27	76.5463		1288.27	91.5103		844.668	1.55188		1288.27	74.8777		844.668	62.5667
1292.13	76.3645		1292.13	91.4322		846.597	1.73078		1292.13	73.18		846.597	62.9021
1295.98	76.2142		1295.98	91.3272		848.525	1.93957		1295.98	71.6427		848.525	63.1681
1299.84	76.1141		1299.84	91.2007		850.454	2.18401		1299.84	70.8003		850.454	63.4854
1303.7	76.0794		1303.7	91.0611		852.382	2.45994		1303.7	70.9859		852.382	63.7336
1307.56	76.1017		1307.56	90.9192		854.311	2.76269		1307.56	72.1429		854.311	63.9902
1311.41	76.1462		1311.41	90.7652		856.239	3.07985		1311.41	73.765		856.239	64.1865
1315.27	76.1747		1315.27	90.5859		858.168	3.40207		1315.27	75.1551		858.168	64.3833
1319.13	76.1691		1319.13	90.3765		860.096	3.72108		1319.13	76.0236		860.096	64.5433
1322.98	76.1184		1322.98	90.1213		862.025	4.01485		1322.98	76.4826		862.025	64.687
1326.84	76.0186		1326.84	89.8197		863.953	4.26126		1326.84	76.7535		863.953	64.8416
1330.7	75.8774		1330.7	89.4588		865.882	4.42307		1330.7	76.9117		865.882	64.9757
1334.56	75.7187		1334.56	88.9983		867.81	4.45988		1334.56	76.922		867.81	65.1114
1338.41	75.5597		1338.41	88.459		869.739	4.34442		1338.41	76.7522		869.739	65.2522
1342.27	75.4078		1342.27	87.8488		871.667	4.07277		1342.27	76.452		871.667	65.3462
1346.13	75.2565		1346.13	87.1464		873.596	3.67776		1346.13	76.0521		873.596	65.4366
1349.98	75.0787		1349.98	86.3636		875.524	3.20569		1349.98	75.4506		875.524	65.4627
1353.84	74.8617		1353.84	85.5056		877.452	2.71654		1353.84	74.4044		877.452	65.4899
1357.7	74.6578		1357.7	84.6031		879.381	2.2664		1357.7	73.1606		879.381	65.4443
1361.56	74.518		1361.56	83.823		881.309	1.89819		1361.56	72.3533		881.309	65.4229
1365.41	74.4527		1365.41	83.3223		883.238	1.62167		1365.41	72.382		883.238	65.3624
1369.27	74.4091		1369.27	83.2321		885.166	1.44643		1369.27	72.9393		885.166	65.3443
1373.13	74.3282		1373.13	83.5587		887.095	1.35713		1373.13	73.5225		887.095	65.3454
1376.98	74.2075		1376.98	84.1968		889.023	1.33889		1376.98	73.942		889.023	65.3972
1380.84	74.0982		1380.84	85.0604		890.952	1.37454		1380.84	74.5807		890.952	65.511
1384.7	74.0175		1384.7	85.9952		892.88	1.44666		1384.7	75.6069		892.88	65.6616
1388.56	73.9284		1388.56	86.8581		894.808	1.54671		1388.56	76.7809		894.808	65.8395
1392.41	73.7592		1392.41	87.5683		896.737	1.67727		1392.41	77.4156		896.737	66.0338
1396.27	73.4995		1396.27	88.0275		898.665	1.8448		1396.27	77.2746		898.665	66.2295
1400.13	73.199		1400.13	88.2086		900.594	2.05123		1400.13	76.6683		900.594	66.4456
1403.98	72.9167		1403.98	88.2148		902.522	2.28111		1403.98	76.1177		902.522	66.6363
1407.84	72.6754		1407.84	88.0969		904.451	2.53004		1407.84	75.7446		904.451	66.8481
1411.7	72.461		1411.7	87.8649		906.379	2.78235		1411.7	75.1326		906.379	67.0058
1415.55	72.2743		1415.55	87.5134		908.308	3.02992		1415.55	73.8809		908.308	67.1802
1419.41	72.0989		1419.41	87.0463		910.236	3.26533		1419.41	71.4809		910.236	67.3013
1423.27	71.768		1423.27	86.4032		912.165	3.48046		1423.27	65.3973		912.165	67.4028
1427.13	71.1549		1427.13	85.5545		914.093	3.67569		1427.13	55.1569		914.093	67.4581
1430.98	70.5593		1430.98	84.6828		916.022	3.85604		1430.98	46.1249		916.022	67.4757
1434.84	70.2844		1434.84	84.0452		917.95	4.02637		1434.84	42.3973		917.95	67.4607
1438.7	70.4703		1438.7	83.864		919.879	4.19207		1438.7	45.5264		919.879	67.3898
1442.55	71.015		1442.55	84.2493		921.807	4.36349		1442.55	54.1276		921.807	67.3062
1446.41	71.5509		1446.41	84.9689		923.736	4.5463		1446.41	62.8206		923.736	67.2006
1450.27	71.77		1450.27	85.8454		925.664	4.74702		1450.27	68.1978		925.664	67.0902
1454.12	71.7675		1454.12	86.7042		927.592	4.97239		1454.12	71.7805		927.592	66.9658
1457.98	71.5136		1457.98	87.3532		929.521	5.22052		1457.98	72.914		929.521	66.798
1461.84	70.9333		1461.84	87.6702		931.449	5.48904		1461.84	70.0175		931.449	66.6215
1465.7	70.1753		1465.7	87.7006		933.378	5.75694		1465.7	61.8381		933.378	66.3599
1469.55	69.7622		1469.55	87.6499		935.306	6.0142		1469.55	52.312		935.306	65.9866
1473.41	70.0441		1473.41	87.8788		937.235	6.24196		1473.41	47.3086		937.235	65.4212
1477.27	71.0566		1477.27	88.4847		939.163	6.42725		1477.27	50.0509		939.163	64.8406
1481.12	72.4111		1481.12	89.2954		941.092	6.54477		1481.12	59.1084		941.092	64.4154
1484.98	73.5478		1484.98	90.0105		943.02	6.58002		1484.98	69.8302		943.02	64.3783
1488.84	74.1612		1488.84	90.4206		944.949	6.52373		1488.84	76.8045		944.949	64.6836
1492.7	74.4078		1492.7	90.5089		946.877	6.3777		1492.7	79.9699		946.877	65.0799
1496.55	74.4126		1496.55	90.4062		948.806	6.1604		1496.55	81.001		948.806	65.3997
1500.41	74.3111		1500.41	90.1048		950.734	5.88027		1500.41	81.3214		950.734	65.5425
1504.27	74.2077		1504.27	89.6425		952.663	5.55132		1504.27	81.6127		952.663	65.5877
1508.12	74.0915		1508.12	89.109		954.591	5.1844		1508.12	81.8634		954.591	65.6415
1511.98	73.9256		1511.98	88.5307		956.519	4.79351		1511.98	81.9739		956.519	65.7709
1515.84	73.7048		1515.84	87.8809		958.448	4.38618		1515.84	82.0607		958.448	66.0293
1519.7	73.4294		1519.7	87.2783		960.376	3.98123		1519.7	82.1188		960.376	66.4325
1523.55	73.1074		1523.55	86.6909		962.305	3.59118		1523.55	82.1657		962.305	66.9841
1527.41	72.7565		1527.41	86.1539		964.233	3.21739		1527.41	82.1768		964.233	67.5675
1531.27	72.3589		1531.27	85.7673		966.162	2.86454		1531.27	82.1768		966.162	68.1248
1535.12	72.0295		1535.12	85.5183		968.09	2.52066		1535.12	82.0724		968.09	68.549
1538.98	71.8659		1538.98	85.358		970.019	2.17637		1538.98	81.7759		970.019	68.853
1542.84	71.9021		1542.84	85.2958		971.947	1.83275		1542.84	81.3074		971.947	69.0339
1546.7	72.105		1546.7	85.3335		973.876	1.49969		1546.7	81.048		973.876	69.0933
1550.55	72.3658		1550.55	85.4616		975.804	1.18996		1550.55	80.8343		975.804	69.0066
1554.41	72.458		1554.41	85.633		977.733	0.93473		1554.41	78.5466		977.733	68.7454
1558.27	72.2933		1558.27	85.7541		979.661	0.76247		1558.27	72.5041		979.661	68.4248
1562.12	71.8953		1562.12	85.8261		981.59	0.68558		1562.12	63.4782		981.59	68.179
1565.98	71.5014		1565.98	85.9258		983.518	0.69043		1565.98	56.3133		983.518	68.1336
1569.84	71.3167		1569.84	86.1618		985.447	0.73743		1569.84	55.078		985.447	68.2811
1573.69	71.3168		1573.69	86.5415		987.375	0.79168		1573.69	58.5236		987.375	68.525
1577.55	71.2281		1577.55	86.9362		989.303	0.84355		1577.55	60.5563		989.303	68.7889
1581.41	70.7578		1581.41	87.1332		991.232	0.90068		1581.41	55.7726		991.232	69.0277
1585.27	69.9005		1585.27	87.0005		993.16	0.97936		1585.27	44.9562		993.16	69.3149
1589.12	69.0907		1589.12	86.5829		995.089	1.0933		1589.12	36.3629		995.089	69.6408
1592.98	68.722		1592.98	86.0441		997.017	1.2528		1592.98	36.7856		997.017	69.9955
1596.84	68.8208		1596.84	85.4127		998.946	1.46398		1596.84	46.1809		998.946	70.3415
1600.69	69.0892		1600.69	84.6123		1000.87	1.73015		1600.69	59.4006		1000.87	70.6564
1604.55	69.1563		1604.55	83.6273		1002.8	2.04296		1604.55	70.1669		1002.8	70.9558
1608.41	68.8097		1608.41	82.5301		1004.73	2.37456		1608.41	75.7786		1004.73	71.2209
1612.27	68.1224		1612.27	81.4834		1006.66	2.69812		1612.27	77.6079		1006.66	71.4792
1616.12	67.4429		1616.12	80.7977		1008.59	2.98861		1616.12	77.9486		1008.59	71.6985
1619.98	67.1016		1619.98	80.6847		1010.52	3.23901		1619.98	77.9622		1010.52	71.8926
1623.84	67.1469		1623.84	81.0442		1012.45	3.4734		1623.84	77.8594		1012.45	72.0473
1627.69	67.5311		1627.69	81.7377		1014.37	3.71721		1627.69	77.599		1014.37	72.1861
1631.55	68.1751		1631.55	82.6666		1016.3	3.98331		1631.55	77.2197		1016.3	72.3279
1635.41	68.7779		1635.41	83.5219		1018.23	4.26296		1635.41	76.859		1018.23	72.4415
1639.27	69.2917		1639.27	84.2677		1020.16	4.53914		1639.27	76.6109		1020.16	72.5667
1643.12	69.7669		1643.12	84.9845		1022.09	4.79801		1643.12	76.4812		1022.09	72.6864
1646.98	70.2465		1646.98	85.6972		1024.02	5.04392		1646.98	76.5114		1024.02	72.8306
1650.84	70.705		1650.84	86.3561		1025.94	5.28109		1650.84	76.6285		1025.94	72.984
1654.69	71.1792		1654.69	86.9971		1027.87	5.50899		1654.69	76.7532		1027.87	73.1355
1658.55	71.5438		1658.55	87.4896		1029.8	5.73365		1658.55	76.8686		1029.8	73.2877
1662.41	71.7957		1662.41	87.849		1031.73	5.95439		1662.41	76.9883		1031.73	73.4199
1666.27	71.9819		1666.27	88.1388		1033.66	6.17367		1666.27	77.1516		1033.66	73.5706
1670.12	72.1757		1670.12	88.4253		1035.59	6.38352		1670.12	77.4199		1035.59	73.6991
1673.98	72.302		1673.98	88.6515		1037.52	6.5861		1673.98	77.7534		1037.52	73.8345
1677.84	72.3919		1677.84	88.8273		1039.44	6.78289		1677.84	78.2589		1039.44	73.9487
1681.69	72.4709		1681.69	88.956		1041.37	6.97478		1681.69	78.8701		1041.37	74.0733
1685.55	72.5217		1685.55	89.0448		1043.3	7.15477		1685.55	79.4719		1043.3	74.203
1689.41	72.5498		1689.41	89.1183		1045.23	7.31349		1689.41	80.0034		1045.23	74.334
1693.27	72.5724		1693.27	89.183		1047.16	7.43897		1693.27	80.499		1047.16	74.4881
1697.12	72.5674		1697.12	89.2307		1049.09	7.52209		1697.12	80.9083		1049.09	74.6417
1700.98	72.5876		1700.98	89.288		1051.01	7.55109		1700.98	81.348		1051.01	74.8094
1704.84	72.6131		1704.84	89.3423		1052.94	7.49213		1704.84	81.7495		1052.94	74.9745
1708.69	72.6038		1708.69	89.4157		1054.87	7.3082		1708.69	82.0815		1054.87	75.1381
1712.55	72.5893		1712.55	89.553		1056.8	6.97437		1712.55	82.3239		1056.8	75.3008
1716.41	72.5986		1716.41	89.7516		1058.73	6.48119		1716.41	82.5471		1058.73	75.4399
1720.27	72.6159		1720.27	89.9754		1060.66	5.8503		1720.27	82.7316		1060.66	75.5828
1724.12	72.6225		1724.12	90.2064		1062.59	5.12292		1724.12	82.8984		1062.59	75.681
1727.98	72.6137		1727.98	90.42		1064.51	4.35911		1727.98	83.0056		1064.51	75.7765
1731.84	72.5934		1731.84	90.6066		1066.44	3.61832		1731.84	83.0802		1066.44	75.8281
1735.69	72.5866		1735.69	90.7714		1068.37	2.95552		1735.69	83.114		1068.37	75.8618
1739.55	72.5652		1739.55	90.8971		1070.3	2.39153		1739.55	83.1364		1070.3	75.8394
1743.41	72.5383		1743.41	90.9674		1072.23	1.92606		1743.41	83.1444		1072.23	75.762
1747.27	72.5026		1747.27	90.994		1074.16	1.54675		1747.27	83.1709		1074.16	75.6276
1751.12	72.481		1751.12	91.0014		1076.08	1.26051		1751.12	83.1999		1076.08	75.4527
1754.98	72.4761		1754.98	90.99		1078.01	1.08406		1754.98	83.2179		1078.01	75.3309
1758.84	72.4603		1758.84	90.9656		1079.94	1.02452		1758.84	83.2063		1079.94	75.3358
1762.69	72.4168		1762.69	90.9402		1081.87	1.08228		1762.69	83.1904		1081.87	75.5343
1766.55	72.3831		1766.55	90.9052		1083.8	1.24211		1766.55	83.1708		1083.8	75.918
1770.41	72.3479		1770.41	90.8686		1085.73	1.4849		1770.41	83.1882		1085.73	76.3739
1774.26	72.3127		1774.26	90.8335		1087.65	1.79698		1774.26	83.2575		1087.65	76.8315
1778.12	72.2933		1778.12	90.7975		1089.58	2.15353		1778.12	83.3789		1089.58	77.1955
1781.98	72.2651		1781.98	90.7592		1091.51	2.52464		1781.98	83.523		1091.51	77.4529
1785.84	72.2268		1785.84	90.7193		1093.44	2.87738		1785.84	83.6838		1093.44	77.5084
1789.69	72.1939		1789.69	90.6728		1095.37	3.19002		1789.69	83.8304		1095.37	77.3697
1793.55	72.1573		1793.55	90.6269		1097.3	3.45607		1793.55	83.9642		1097.3	76.9803
1797.41	72.1274		1797.41	90.5821		1099.23	3.67896		1797.41	84.081		1099.23	76.4192
1801.26	72.1004		1801.26	90.5397		1101.15	3.86814		1801.26	84.1837		1101.15	75.7428
1805.12	72.0712		1805.12	90.4989		1103.08	4.03271		1805.12	84.2639		1103.08	75.0216
1808.98	72.0473		1808.98	90.4587		1105.01	4.17776		1808.98	84.3289		1105.01	74.3514
1812.84	72.0211		1812.84	90.4167		1106.94	4.30659		1812.84	84.3706		1106.94	73.8099
1816.69	71.9839		1816.69	90.374		1108.87	4.42503		1816.69	84.4019		1108.87	73.4694
1820.55	71.9404		1820.55	90.3288		1110.8	4.53561		1820.55	84.4075		1110.8	73.3934
1824.41	71.8932		1824.41	90.2831		1112.72	4.63591		1824.41	84.3686		1112.72	73.5869
1828.26	71.8537		1828.26	90.2348		1114.65	4.72974		1828.26	84.2741		1114.65	74.0672
1832.12	71.8123		1832.12	90.1808		1116.58	4.81098		1832.12	84.1312		1116.58	74.7777
1835.98	71.7596		1835.98	90.1224		1118.51	4.88221		1835.98	83.9582		1118.51	75.7031
1839.84	71.7087		1839.84	90.062		1120.44	4.94747		1839.84	83.7892		1120.44	76.7117
1843.69	71.6648		1843.69	90.004		1122.37	5.01193		1843.69	83.6582		1122.37	77.7605
1847.55	71.6289		1847.55	89.9529		1124.3	5.07158		1847.55	83.5904		1124.3	78.7226
1851.41	71.603		1851.41	89.9064		1126.22	5.13637		1851.41	83.5857		1126.22	79.6236
1855.26	71.5715		1855.26	89.8616		1128.15	5.20206		1855.26	83.6265		1128.15	80.4585
1859.12	71.5236		1859.12	89.8165		1130.08	5.26335		1859.12	83.6705		1130.08	81.2749
1862.98	71.4883		1862.98	89.7641		1132.01	5.31771		1862.98	83.6771		1132.01	82.1135
1866.84	71.4591		1866.84	89.708		1133.94	5.36501		1866.84	83.651		1133.94	82.9843
1870.69	71.4283		1870.69	89.6538		1135.87	5.4067		1870.69	83.6215		1135.87	83.8437
1874.55	71.4035		1874.55	89.6047		1137.8	5.44939		1874.55	83.6112		1137.8	84.6547
1878.41	71.3758		1878.41	89.5659		1139.72	5.49491		1878.41	83.6418		1139.72	85.3778
1882.26	71.3397		1882.26	89.5327		1141.65	5.54853		1882.26	83.7085		1141.65	86.0196
1886.12	71.3079		1886.12	89.4937		1143.58	5.60836		1886.12	83.7848		1143.58	86.5449
1889.98	71.274		1889.98	89.4484		1145.51	5.6747		1889.98	83.843		1145.51	87.0306
1893.83	71.2345		1893.83	89.3986		1147.44	5.73365		1893.83	83.8598		1147.44	87.4277
1897.69	71.1894		1897.69	89.3517		1149.37	5.78928		1897.69	83.8131		1149.37	87.8273
1901.55	71.1412		1901.55	89.3116		1151.3	5.83942		1901.55	83.7001		1151.3	88.1653
1905.41	71.0951		1905.41	89.2742		1153.22	5.8927		1905.41	83.5457		1153.22	88.4806
1909.26	71.0475		1909.26	89.2344		1155.15	5.95393		1909.26	83.4029		1155.15	88.755
1913.12	71.0013		1913.12	89.1897		1157.08	6.02355		1913.12	83.3231		1157.08	89.0253
1916.98	70.9586		1916.98	89.1388		1159.01	6.08885		1916.98	83.3378		1159.01	89.2467
1920.83	70.9167		1920.83	89.087		1160.94	6.15191		1920.83	83.4281		1160.94	89.4868
1924.69	70.8809		1924.69	89.0364		1162.87	6.20949		1924.69	83.5425		1162.87	89.7184
1928.55	70.8501		1928.55	88.9885		1164.79	6.25938		1928.55	83.6215		1164.79	89.8949
1932.4	70.811		1932.4	88.9457		1166.72	6.30498		1932.4	83.6295		1166.72	90.0543
1936.26	70.7723		1936.26	88.9031		1168.65	6.35183		1936.26	83.5526		1168.65	90.2037
1940.12	70.7379		1940.12	88.8578		1170.58	6.39684		1940.12	83.4246		1170.58	90.3026
1943.98	70.7016		1943.98	88.8126		1172.51	6.44687		1943.98	83.2996		1172.51	90.452
1947.83	70.6627		1947.83	88.7673		1174.44	6.48968		1947.83	83.226		1174.44	90.583
1951.69	70.6212		1951.69	88.7203		1176.37	6.52799		1951.69	83.2221		1176.37	90.7628
1955.55	70.5697		1955.55	88.6756		1178.29	6.55816		1955.55	83.2753		1178.29	90.9286
1959.4	70.5196		1959.4	88.6323		1180.22	6.58824		1959.4	83.3351		1180.22	91.1376
1963.26	70.4765		1963.26	88.5898		1182.15	6.61484		1963.26	83.3677		1182.15	91.3328
1967.12	70.4386		1967.12	88.552		1184.08	6.64288		1967.12	83.3705		1184.08	91.5753
1970.98	70.4078		1970.98	88.5161		1186.01	6.66265		1970.98	83.358		1186.01	91.8215
1974.83	70.3814		1974.83	88.4766		1187.94	6.67816		1974.83	83.3546		1187.94	92.1054
1978.69	70.3506		1978.69	88.4337		1189.86	6.69616		1978.69	83.3832		1189.86	92.4029
1982.55	70.3171		1982.55	88.3893		1191.79	6.72472		1982.55	83.4428		1191.79	92.6979
1986.4	70.2856		1986.4	88.344		1193.72	6.7622		1986.4	83.5143		1193.72	92.9801
1990.26	70.2557		1990.26	88.3024		1195.65	6.80444		1990.26	83.5951		1195.65	93.258
1994.12	70.229		1994.12	88.2654		1197.58	6.84609		1994.12	83.6949		1197.58	93.4959
1997.98	70.2038		1997.98	88.231		1199.51	6.89065		1997.98	83.8091		1199.51	93.7236
2001.83	70.1774		2001.83	88.1971		1201.43	6.93315		2001.83	83.9275		1201.43	93.8962
						1203.36	6.97773					1203.36	94.0735
						1205.29	7.01438					1205.29	94.1858
						1207.22	7.04847					1207.22	94.3146
						1209.15	7.07978					1209.15	94.3765
						1211.08	7.11593					1211.08	94.4235
						1213.01	7.15057					1213.01	94.3992
						1214.93	7.18359					1214.93	94.3677
						1216.86	7.211					1216.86	94.326
						1218.79	7.23706					1218.79	94.3049
						1220.72	7.26182					1220.72	94.2986
						1222.65	7.28472					1222.65	94.2907
						1224.58	7.30485					1224.58	94.2172
						1226.51	7.3259					1226.51	94.085
						1228.43	7.34529					1228.43	93.8677
						1230.36	7.36935					1230.36	93.632
						1232.29	7.39021					1232.29	93.3515
						1234.22	7.41174					1234.22	93.1528
						1236.15	7.42699					1236.15	92.9923
						1238.08	7.44635					1238.08	92.9383
						1240	7.46599					1240	92.9306
						1241.93	7.48727					1241.93	92.9725
						1243.86	7.50389					1243.86	92.9991
						1245.79	7.51833					1245.79	93.0447
						1247.72	7.5316					1247.72	93.1307
						1249.65	7.54468					1249.65	93.276
						1251.58	7.55819					1251.58	93.4662
						1253.5	7.57314					1253.5	93.6442
						1255.43	7.58463					1255.43	93.7449
						1257.36	7.59635					1257.36	93.7015
						1259.29	7.60205					1259.29	93.3519
						1261.22	7.60231					1261.22	92.7448
						1263.15	7.59219					1263.15	91.8894
						1265.07	7.58483					1265.07	91.0448
						1267	7.57732					1267	90.369
						1268.93	7.57202					1268.93	89.9832
						1270.86	7.56084					1270.86	89.7893
						1272.79	7.54938					1272.79	89.7799
						1274.72	7.53706					1274.72	89.8764
						1276.64	7.52833					1276.64	90.0697
						1278.57	7.5211					1278.57	90.3351
						1280.5	7.5113					1280.5	90.6326
						1282.43	7.49955					1282.43	90.9588
						1284.36	7.49114					1284.36	91.3333
						1286.29	7.48155					1286.29	91.6848
						1288.22	7.47599					1288.22	92.0085
						1290.14	7.46911					1290.14	92.2173
						1292.07	7.46544					1292.07	92.377
						1294	7.45762					1294	92.4377
						1295.93	7.44739					1295.93	92.449
						1297.86	7.43145					1297.86	92.3397
						1299.79	7.42064					1299.79	92.1256
						1301.71	7.41632					1301.71	91.7893
						1303.64	7.41884					1303.64	91.3874
						1305.57	7.41509					1305.57	90.8572
						1307.5	7.40596					1307.5	90.256
						1309.43	7.39868					1309.43	89.5765
						1311.36	7.3905					1311.36	88.7362
						1313.29	7.38154					1313.29	87.7868
						1315.21	7.37385					1315.21	86.723
						1317.14	7.34957					1317.14	85.3693
						1319.07	7.31796					1319.07	83.9202
						1321	7.28245					1321	82.4254
						1322.93	7.24674					1322.93	80.9747
						1324.86	7.215					1324.86	79.5963
						1326.79	7.19519					1326.79	78.2043
						1328.71	7.17629					1328.71	76.571
						1330.64	7.1591					1330.64	74.761
						1332.57	7.15216					1332.57	72.9258
						1334.5	7.15654					1334.5	71.1508
						1336.43	7.14478					1336.43	68.9162
						1338.36	7.09933					1338.36	66.1064
						1340.28	7.0293					1340.28	62.9772
						1342.21	6.95022					1342.21	59.7486
						1344.14	6.88996					1344.14	56.6664
						1346.07	6.86333					1346.07	53.7003
						1348	6.83943					1348	50.4071
						1349.93	6.80783					1349.93	46.8458
						1351.86	6.76852					1351.86	43.0833
						1353.78	6.72513					1353.78	39.2706
						1355.71	6.69193					1355.71	35.7034
						1357.64	6.68212					1357.64	32.6129
						1359.57	6.65399					1359.57	29.8322
						1361.5	6.59467					1361.5	27.4813
						1363.43	6.52292					1363.43	25.5593
						1365.35	6.4423					1365.35	23.7436
						1367.28	6.37931					1367.28	21.913
						1369.21	6.3602					1369.21	20.1138
						1371.14	6.31542					1371.14	17.8265
						1373.07	6.23405					1373.07	15.3848
						1375	6.14396					1375	13.0628
						1376.92	6.0328					1376.92	10.928
						1378.85	5.8737					1378.85	9.19925
						1380.78	5.69126					1380.78	8.18568
						1382.71	5.54282					1382.71	7.97298
						1384.64	5.50439					1384.64	8.88524
						1386.57	5.58291					1386.57	10.9644
						1388.5	5.73999					1388.5	14.0462
						1390.42	5.89357					1390.42	17.7118
						1392.35	5.96001					1392.35	21.5835
						1394.28	5.96769					1394.28	25.3915
						1396.21	5.9388					1396.21	29.4955
						1398.14	5.88698					1398.14	33.3639
						1400.07	5.85384					1400.07	36.4912
						1401.99	5.8502					1401.99	38.8441
						1403.92	5.84467					1403.92	40.7258
						1405.85	5.83743					1405.85	42.0916
						1407.78	5.8232					1407.78	43.3567
						1409.71	5.81408					1409.71	44.6085
						1411.64	5.82394					1411.64	45.9745
						1413.57	5.84806					1413.57	47.3992
						1415.49	5.85261					1415.49	48.7326
						1417.42	5.8383					1417.42	50.0579
						1419.35	5.80144					1419.35	51.3257
						1421.28	5.75295					1421.28	52.4696
						1423.21	5.71732					1423.21	53.4817
						1425.14	5.71673					1425.14	54.124
						1427.07	5.71207					1427.07	53.9692
						1428.99	5.69812					1428.99	53.1919
						1430.92	5.68421					1430.92	52.1414
						1432.85	5.65887					1432.85	50.4987
						1434.78	5.62784					1434.78	48.5608
						1436.71	5.59708					1436.71	46.6587
						1438.64	5.56124					1438.64	44.7749
						1440.57	5.52994					1440.57	43.0038
						1442.49	5.52094					1442.49	41.5672
						1444.42	5.51452					1444.42	39.8764
						1446.35	5.49521					1446.35	38.1599
						1448.28	5.4656					1448.28	36.7925
						1450.21	5.43748					1450.21	35.9562
						1452.13	5.42318					1452.13	35.3113
						1454.06	5.37483					1454.06	35.1898
						1455.99	5.32878					1455.99	36.0273
						1457.92	5.29006					1457.92	37.8562
						1459.85	5.27489					1459.85	40.429
						1461.78	5.29421					1461.78	43.6797
						1463.71	5.33126					1463.71	46.7992
						1465.63	5.33035					1465.63	49.7735
						1467.56	5.32422					1467.56	52.7515
						1469.49	5.29291					1469.49	55.6803
						1471.42	5.26597					1471.42	58.5543
						1473.35	5.25234					1473.35	61.7358
						1475.28	5.24678					1475.28	65.1485
						1477.2	5.24612					1477.2	68.3431
						1479.13	5.25057					1479.13	70.8625
						1481.06	5.23627					1481.06	72.8853
						1482.99	5.22064					1482.99	74.7037
						1484.92	5.1772					1484.92	76.1128
						1486.85	5.13339					1486.85	77.48
						1488.78	5.10495					1488.78	79.0022
						1490.7	5.09932					1490.7	80.6136
						1492.63	5.09937					1492.63	81.8056
						1494.56	5.09344					1494.56	82.5884
						1496.49	5.05874					1496.49	82.7518
						1498.42	5.02128					1498.42	82.9121
						1500.35	5.00334					1500.35	83.3388
						1502.28	4.93892					1502.28	82.3908
						1504.2	4.83941					1504.2	80.2662
						1506.13	4.77794					1506.13	78.9519
						1508.06	4.76025					1508.06	78.5676
						1509.99	4.78124					1509.99	79.1746
						1511.92	4.81623					1511.92	80.0215
						1513.85	4.79257					1513.85	79.4616
						1515.78	4.72851					1515.78	77.8906
						1517.7	4.68147					1517.7	76.3715
						1519.63	4.65418					1519.63	75.1212
						1521.56	4.64235					1521.56	74.3602
						1523.49	4.62669					1523.49	73.807
						1525.42	4.6093					1525.42	73.4347
						1527.35	4.56713					1527.35	72.8371
						1529.27	4.51452					1529.27	71.7166
						1531.2	4.46584					1531.2	70.5097
						1533.13	4.42251					1533.13	69.4926
						1535.06	4.34894					1535.06	67.8699
						1536.99	4.25807					1536.99	65.7729
						1538.92	4.19015					1538.92	64.1385
						1540.85	4.1742					1540.85	63.3665
						1542.77	4.18654					1542.77	63.2526
						1544.7	4.19436					1544.7	63.5259
						1546.63	4.14765					1546.63	62.8133
						1548.56	4.05882					1548.56	61.1089
						1550.49	3.9685					1550.49	59.0712
						1552.42	3.89478					1552.42	57.1224
						1554.34	3.79172					1554.34	54.4297
						1556.27	3.78932					1556.27	52.4489
						1558.2	3.80421					1558.2	50.9555
						1560.13	3.80438					1560.13	49.9231
						1562.06	3.75699					1562.06	48.8235
						1563.99	3.6561					1563.99	47.6459
						1565.91	3.50663					1565.91	45.7698
						1567.84	3.4468					1567.84	44.5922
						1569.77	3.36973					1569.77	43.6399
						1571.7	3.29823					1571.7	42.93
						1573.63	3.22941					1573.63	42.6892
						1575.56	3.15349					1575.56	42.85
						1577.49	3.07627					1577.49	43.1951
						1579.41	2.98994					1579.41	43.7598
						1581.34	2.87687					1581.34	44.0906
						1583.27	2.7609					1583.27	44.1099
						1585.2	2.64707					1585.2	44.0616
						1587.13	2.53578					1587.13	43.779
						1589.06	2.42035					1589.06	43.1084
						1590.98	2.31					1590.98	42.23
						1592.91	2.1965					1592.91	41.178
						1594.84	2.08357					1594.84	40.0709
						1596.77	1.96465					1596.77	38.7741
						1598.7	1.85186					1598.7	37.2818
						1600.63	1.73792					1600.63	35.4267
						1602.56	1.63269					1602.56	33.3601
						1604.48	1.52715					1604.48	31.0751
						1606.41	1.43					1606.41	28.7496
						1608.34	1.33368					1608.34	26.3568
						1610.27	1.24482					1610.27	24.1332
						1612.2	1.16468					1612.2	22.1578
						1614.13	1.10415					1614.13	20.5965
						1616.06	1.0424					1616.06	19.2755
						1617.98	0.98886					1617.98	18.2848
						1619.91	0.93844					1619.91	17.378
						1621.84	0.89419					1621.84	16.6007
						1623.77	0.85774					1623.77	15.8418
						1625.7	0.83943					1625.7	15.1588
						1627.63	0.81246					1627.63	14.4335
						1629.55	0.78669					1629.55	13.8689
						1631.48	0.77376					1631.48	13.5394
						1633.41	0.78348					1633.41	13.732
						1635.34	0.79749					1635.34	14.1342
						1637.27	0.815					1637.27	14.6239
						1639.2	0.81579					1639.2	14.9223
						1641.12	0.80581					1641.12	14.9614
						1643.05	0.81869					1643.05	15.3531
						1644.98	0.86624					1644.98	16.7107
						1646.91	0.89877					1646.91	18.2848
						1648.84	0.95481					1648.84	20.5431
						1650.77	1.02509					1650.77	23.7857
						1652.7	1.07002					1652.7	26.848
						1654.62	1.094					1654.62	29.6767
						1656.55	1.09786					1656.55	32.0742
						1658.48	1.07401					1658.48	33.0932
						1660.41	1.0894					1660.41	34.3489
						1662.34	1.13143					1662.34	36.4938
						1664.27	1.17187					1664.27	38.4301
						1666.19	1.21984					1666.19	40.5968
						1668.12	1.26985					1668.12	42.7241
						1670.05	1.31695					1670.05	44.7768
						1671.98	1.37887					1671.98	47.1907
						1673.91	1.41439					1673.91	49.0037
						1675.84	1.43363					1675.84	50.2758
						1677.77	1.44797					1677.77	51.5312
						1679.69	1.50354					1679.69	53.5871
						1681.62	1.57366					1681.62	56.1568
						1683.55	1.63756					1683.55	58.7476
						1685.48	1.66714					1685.48	60.5226
						1687.41	1.66581					1687.41	61.298
						1689.34	1.63004					1689.34	60.8873
						1691.27	1.64538					1691.27	61.5103
						1693.19	1.69164					1693.19	63.209
						1695.12	1.74862					1695.12	65.3095
						1697.05	1.83638					1697.05	68.0633
						1698.98	1.89028					1698.98	69.9079
						1700.91	1.8909					1700.91	70.4637
						1702.84	1.8711					1702.84	70.5133
						1704.77	1.8308					1704.77	70.0982
						1706.69	1.79835					1706.69	69.8005
						1708.62	1.79945					1708.62	70.0859
						1710.55	1.80492					1710.55	70.4112
						1712.48	1.83936					1712.48	71.818
						1714.41	1.90557					1714.41	74.1362
						1716.34	1.94415					1716.34	75.6445
						1718.26	1.94614					1718.26	76.0752
						1720.19	1.91264					1720.19	75.6043
						1722.12	1.86829					1722.12	75.0292
						1724.05	1.8446					1724.05	75.4593
						1725.98	1.85647					1725.98	77.0886
						1727.91	1.87139					1727.91	78.9014
						1729.84	1.93598					1729.84	81.9772
						1731.76	1.99474					1731.76	84.8069
						1733.69	2.01972					1733.69	86.5538
						1735.62	2.01303					1735.62	87.4662
						1737.55	1.98319					1737.55	87.7506
						1739.48	1.94661					1739.48	87.7704
						1741.4	1.95453					1741.4	88.8593
						1743.33	1.96426					1743.33	89.8244
						1745.26	1.97716					1745.26	90.8127
						1747.19	1.99261					1747.19	91.8228
						1749.12	1.99931					1749.12	92.0857
						1751.05	1.99262					1751.05	91.8185
						1752.98	1.98371					1752.98	91.4054
						1754.9	1.97273					1754.9	91.1216
						1756.83	1.97726					1756.83	91.6154
						1758.76	1.98877					1758.76	92.2468
						1760.69	1.99044					1760.69	92.2608
						1762.62	1.98849					1762.62	92.21
						1764.55	1.99913					1764.55	92.4539
						1766.47	2.01387					1766.47	93.0366
						1768.4	2.0505					1768.4	94.2918
						1770.33	2.07215					1770.33	94.7626
						1772.26	2.0614					1772.26	94.1754
						1774.19	2.03165					1774.19	93.1596
						1776.12	2.00679					1776.12	92.3594
						1778.05	1.99174					1778.05	92.0681
						1779.97	2.00064					1779.97	92.4507
						1781.9	2.00327					1781.9	92.5102
						1783.83	1.99686					1783.83	92.2971
						1785.76	1.9917					1785.76	92.3511
						1787.69	2.01362					1787.69	93.1373
						1789.62	2.03524					1789.62	93.5085
						1791.55	2.04509					1791.55	93.389
						1793.47	2.03612					1793.47	92.7412
						1795.4	2.01837					1795.4	91.9878
						1797.33	2.00158					1797.33	91.5008
						1799.26	2.00033					1799.26	91.4596
						1801.19	1.99606					1801.19	91.1325
						1803.12	1.98808					1803.12	90.7366
						1805.05	1.98036					1805.05	90.526
						1806.97	1.98366					1806.97	90.656
						1808.9	1.988					1808.9	90.6017
						1810.83	1.98816					1810.83	90.3198
						1812.76	1.98414					1812.76	89.9515
						1814.69	1.97986					1814.69	89.6624
						1816.62	1.97775					1816.62	89.5527
						1818.54	1.98103					1818.54	89.674
						1820.47	1.98514					1820.47	89.8101
						1822.4	1.98771					1822.4	89.8173
						1824.33	1.98822					1824.33	89.8583
						1826.26	1.98603					1826.26	89.6071
						1828.19	1.97547					1828.19	88.8615
						1830.12	1.96372					1830.12	88.156
						1832.04	1.95567					1832.04	87.6812
						1833.97	1.95078					1833.97	87.3267
						1835.9	1.94706					1835.9	87.2925
						1837.83	1.94995					1837.83	87.5093
						1839.76	1.95704					1839.76	87.6655
						1841.69	1.95736					1841.69	87.475
						1843.61	1.94799					1843.61	86.9521
						1845.54	1.93591					1845.54	86.2224
						1847.47	1.91904					1847.47	85.4954
						1849.4	1.91075					1849.4	85.2379
						1851.33	1.91459					1851.33	85.3218
						1853.26	1.91899					1853.26	85.3484
						1855.18	1.91702					1855.18	85.2651
						1857.11	1.91461					1857.11	85.1193
						1859.04	1.91051					1859.04	84.8995
						1860.97	1.90844					1860.97	84.7812
						1862.9	1.90856					1862.9	84.8143
						1864.83	1.90903					1864.83	84.6389
						1866.76	1.90173					1866.76	84.0313
						1868.68	1.88924					1868.68	83.2966
						1870.61	1.87474					1870.61	82.6264
						1872.54	1.86519					1872.54	82.2985
						1874.47	1.86137					1874.47	82.3533
						1876.4	1.86118					1876.4	82.3769
						1878.33	1.86007					1878.33	82.1763
						1880.26	1.85845					1880.26	81.9474
						1882.18	1.85491					1882.18	81.681
						1884.11	1.85352					1884.11	81.5041
						1886.04	1.84963					1886.04	81.183
						1887.97	1.84442					1887.97	80.8036
						1889.9	1.83744					1889.9	80.4411
						1891.83	1.83005					1891.83	80.0946
						1893.75	1.82133					1893.75	79.7876
						1895.68	1.81689					1895.68	79.667
						1897.61	1.81397					1897.61	79.5172
						1899.54	1.81159					1899.54	79.3991
						1901.47	1.80793					1901.47	79.3216
						1903.4	1.80237					1903.4	79.2343
						1905.33	1.79237					1905.33	79.0449
						1907.25	1.78463					1907.25	78.8274
						1909.18	1.77798					1909.18	78.5977
						1911.11	1.77367					1911.11	78.4691
						1913.04	1.772					1913.04	78.3818
						1914.97	1.77083					1914.97	78.2757
						1916.9	1.76524					1916.9	78.1059
						1918.82	1.75768					1918.82	77.8462
						1920.75	1.74814					1920.75	77.5388
						1922.68	1.74108					1922.68	77.3794
						1924.61	1.73686					1924.61	77.3044
						1926.54	1.73364					1926.54	77.2516
						1928.47	1.72896					1928.47	77.2375
						1930.39	1.7234					1930.39	77.168
						1932.32	1.71622					1932.32	77.0157
						1934.25	1.70962					1934.25	76.9021
						1936.18	1.70345					1936.18	76.8008
						1938.11	1.70027					1938.11	76.6778
						1940.04	1.69664					1940.04	76.4441
						1941.97	1.6921					1941.97	76.2143
						1943.89	1.6836					1943.89	75.9912
						1945.82	1.67395					1945.82	75.8761
						1947.75	1.66462					1947.75	75.8487
						1949.68	1.65781					1949.68	75.8403
						1951.61	1.65062					1951.61	75.7419
						1953.54	1.64382					1953.54	75.635
						1955.46	1.63482					1955.46	75.4892
						1957.39	1.62649					1957.39	75.3691
						1959.32	1.61826					1959.32	75.2656
						1961.25	1.61044					1961.25	75.2078
						1963.18	1.59978					1963.18	75.0739
						1965.11	1.58955					1965.11	74.9567
						1967.04	1.58005					1967.04	74.8448
						1968.96	1.57355					1968.96	74.7899
						1970.89	1.56887					1970.89	74.7491
						1972.82	1.56761					1972.82	74.7488
						1974.75	1.5648					1974.75	74.6729
						1976.68	1.56199					1976.68	74.607
						1978.61	1.56007					1978.61	74.5362
						1980.54	1.55893					1980.54	74.4911
						1982.46	1.55412					1982.46	74.424
						1984.39	1.54882					1984.39	74.365
						1986.32	1.54319					1986.32	74.2709
						1988.25	1.53904					1988.25	74.161
						1990.18	1.53787					1990.18	74.0643
						1992.11	1.53944					1992.11	74.055
						1994.04	1.53909					1994.04	74.0641
						1995.96	1.53812					1995.96	74.1148
						1997.89	1.53461					1997.89	74.1314
						1999.82	1.52938					1999.82	74.1232
						2001.75	1.5245					2001.75	74.0906

## Sheet: SI Figure 22
runs	Sel. (%)	Conv. (%)
1	91.93	71.7
2	91.54	71.45
3	90.05	74.37
4	89.66	71.22
5	89.12	70.18
6	89.68	72.6
7	87.39	68.5

[truncated: 10 more sheets: SI Figure 29, SI Figure 30, SI Figure 31, SI Figure 33, SI Figure 34, SI Figure 35, SI Figure 36a, SI Figure 36b, SI Figure 36c, SI Figure 39]
